# Supplementary material for: 4,6-Dibromo-2,3-dimethyl­phenol
Source: Acta Crystallogr Sect E Struct Rep Online. 2011 Feb 26;67(Pt 3):o712. doi: 10.1107/S1600536811003151 (PMC3051919; doi:10.1107/S1600536811003151)
Supplement: Supplementary file 2 [file e-67-0o712-Isup2.hkl]

# 
# h,k,l, Fc-squared, Fo-squared, sigma(Fo-squared) and status flag 
# 
data_I
_shelx_title ' 110114FM in P2(1)' 
_shelx_refln_list_code          4 
_shelx_F_calc_maximum      109.97 
_exptl_crystal_F_000       268.00 
_reflns_d_resolution_high  0.7497 
 
loop_ 
 _symmetry_equiv_pos_as_xyz 
 'x, y, z' 
 '-x, y+1/2, -z' 
 
_cell_length_a     7.3604 
_cell_length_b     4.4310 
_cell_length_c    14.0245 
_cell_angle_alpha  90.000 
_cell_angle_beta   92.482 
_cell_angle_gamma  90.000 
 
_shelx_F_squared_multiplier     1.000 
 
loop_ 
 _refln_index_h 
 _refln_index_k 
 _refln_index_l 
 _refln_F_squared_calc 
 _refln_F_squared_meas 
 _refln_F_squared_sigma 
 _refln_observed_status 
   1  -5   0       43.25       42.66      4.55 o 
   2  -5   0       79.55       79.04      7.14 o 
   3  -5   0       51.21       57.12     14.17 o 
   4  -5   0        0.21       -0.96      4.72 o 
   5  -5   0       16.00       12.06      7.55 o 
   0  -4   0       66.90       76.41      6.35 o 
   1  -4   0       75.03       85.60      5.38 o 
   2  -4   0       28.23       32.82      4.18 o 
   3  -4   0       19.58       26.25      4.76 o 
   4  -4   0       18.04       22.02      3.34 o 
   5  -4   0       46.22       43.26      4.29 o 
   6  -4   0        1.10        4.58      3.36 o 
   7  -4   0        2.61        2.25      3.43 o 
   1  -3   0     1166.40     1270.48     38.30 o 
   2  -3   0     1516.14     1574.93     57.58 o 
   3  -3   0      678.00      645.64     36.88 o 
   4  -3   0      166.56      155.59      8.37 o 
   5  -3   0      289.93      288.92     14.20 o 
   6  -3   0      206.07      218.67     11.38 o 
   7  -3   0       17.03       17.07      3.47 o 
   8  -3   0        7.87        0.52      4.50 o 
   0  -2   0     1732.79     1888.25     69.87 o 
   1  -2   0     1589.38     1773.37     53.39 o 
   2  -2   0       95.29       91.96      3.92 o 
   3  -2   0      427.98      421.09     16.24 o 
   4  -2   0      993.04     1042.53     43.60 o 
   5  -2   0      279.28      262.69     14.47 o 
   6  -2   0        3.60        0.18      1.80 o 
   7  -2   0       86.53       90.43      5.12 o 
   8  -2   0       75.14       84.19      8.22 o 
   9  -2   0       16.85       16.70     14.43 o 
   1  -1   0       31.15       27.25      1.26 o 
   2  -1   0     1799.73     1791.57     67.33 o 
   3  -1   0      435.81      432.02     15.78 o 
   4  -1   0      106.00      104.93      4.37 o 
   5  -1   0      372.58      372.22     14.86 o 
   6  -1   0      195.18      177.24      7.69 o 
   7  -1   0       38.51       43.05      5.13 o 
   8  -1   0        2.55       -3.83      3.83 o 
   9  -1   0       27.77       24.41      5.67 o 
   1   0   0      785.37      878.11     44.81 o 
   2   0   0        3.78        4.14      0.91 o 
   3   0   0     8189.00     9082.74    377.00 o 
   4   0   0     1946.17     1845.72     76.88 o 
   5   0   0      967.38     1091.40     40.60 o 
   6   0   0       56.32       56.13      4.95 o 
   7   0   0      485.88      484.78     27.23 o 
   8   0   0      172.68      191.00     13.77 o 
   9   0   0        5.46        7.30      6.85 o 
   1   1   0       49.13       39.56      2.71 o 
   2   1   0     1824.43     1886.61     96.13 o 
   3   1   0      396.51      397.81     18.20 o 
   4   1   0       86.95       92.89      4.88 o 
   5   1   0      374.59      411.67     22.37 o 
   6   1   0      202.87      190.55     11.31 o 
   7   1   0       39.76       43.86      5.10 o 
   8   1   0        0.82        0.52      4.09 o 
   9   1   0       27.17       32.16      5.52 o 
   1   2   0     1561.47     1672.76     89.18 o 
   2   2   0       87.03       82.31      4.83 o 
   3   2   0      407.85      427.47     23.07 o 
   4   2   0      959.75     1029.24     55.51 o 
   5   2   0      304.47      287.27     15.63 o 
   6   2   0        4.87        6.04      3.02 o 
   7   2   0       91.38       96.48      7.59 o 
   8   2   0       76.77       81.78      7.49 o 
   9   2   0       16.80       20.61      5.13 o 
   1   3   0     1127.51     1179.61     63.90 o 
   2   3   0     1508.17     1505.26     66.94 o 
   3   3   0      717.85      713.24     39.94 o 
   4   3   0      174.77      166.28     10.06 o 
   5   3   0      292.38      295.06     17.02 o 
   6   3   0      210.70      219.92     13.66 o 
   7   3   0       10.74       17.65      4.36 o 
   8   3   0        5.98       -1.38      4.52 o 
   0   4   0       92.30       91.71      8.94 o 
   1   4   0       64.04       63.34      5.46 o 
   2   4   0       31.32       29.27      4.27 o 
   3   4   0       29.59       26.84      3.75 o 
   4   4   0       12.19       10.20      3.61 o 
   5   4   0       44.76       41.98      6.88 o 
   6   4   0        1.35       -1.70      3.78 o 
   7   4   0        1.52       -0.70      4.28 o 
   1   5   0       40.92       46.99      7.09 o 
   2   5   0       82.16       76.54      7.40 o 
   3   5   0       48.81       47.54      6.03 o 
   4   5   0        0.14       -4.07      4.07 o 
   5   5   0       13.79       11.25      5.10 o 
  -5  -5   1        7.48        6.96      6.24 o 
  -4  -5   1       14.19       16.83      5.12 o 
  -3  -5   1       37.18       42.05     12.34 o 
  -2  -5   1       19.61       27.22      4.82 o 
  -1  -5   1       13.53       16.93      4.63 o 
   0  -5   1       19.29       16.40      5.59 o 
   1  -5   1       59.02       68.33      6.39 o 
   2  -5   1       52.49       53.98      6.02 o 
   3  -5   1        1.53       -2.33      4.23 o 
   4  -5   1       27.70       27.11      8.81 o 
   5  -5   1       14.00       14.59      5.87 o 
  -7  -4   1        5.61        5.43      3.68 o 
  -6  -4   1        1.95        0.59      2.92 o 
  -5  -4   1       69.65       78.92      5.76 o 
  -4  -4   1       91.70      105.18      6.26 o 
  -3  -4   1      293.13      298.99     14.46 o 
  -2  -4   1       18.96       19.13      2.75 o 
  -1  -4   1      327.22      338.44     16.32 o 
   0  -4   1      543.84      566.08     22.18 o 
   1  -4   1       92.99      101.32      5.94 o 
   2  -4   1       28.32       25.71      4.02 o 
   3  -4   1      149.80      140.54      9.99 o 
   4  -4   1      268.31      259.33     20.07 o 
   5  -4   1       30.58       34.93      6.86 o 
   6  -4   1       18.49       17.22      5.98 o 
   7  -4   1       48.92       49.58      7.02 o 
  -8  -3   1        2.31        3.16      4.89 o 
  -7  -3   1      140.30      142.37      8.33 o 
  -6  -3   1       82.60       83.41      5.82 o 
  -5  -3   1       26.33       27.50      3.09 o 
  -4  -3   1      308.52      299.99     14.44 o 
  -3  -3   1      478.41      476.45     21.71 o 
  -2  -3   1      199.48      184.10      8.30 o 
  -1  -3   1       71.84       72.29      2.92 o 
   0  -3   1      843.32      899.49     27.40 o 
   1  -3   1      399.34      397.83     14.35 o 
   2  -3   1      115.41      104.95      6.65 o 
   3  -3   1      164.44      148.69      7.47 o 
   4  -3   1      125.55      116.19      6.06 o 
   5  -3   1       66.68       62.62      4.73 o 
   6  -3   1       31.25       30.12      3.66 o 
   7  -3   1        3.04        2.75      2.85 o 
   8  -3   1        7.06        7.70      3.39 o 
  -9  -2   1       20.03       45.03     15.53 o 
  -8  -2   1       42.78       54.46      6.87 o 
  -7  -2   1       70.78       77.69      5.23 o 
  -6  -2   1       74.69       77.51      6.55 o 
  -5  -2   1      214.06      205.05      8.80 o 
  -4  -2   1      816.34      800.27     33.72 o 
  -3  -2   1     1077.54     1093.25     39.56 o 
  -2  -2   1      267.51      267.45     11.18 o 
  -1  -2   1     1907.29     2038.21     60.96 o 
   0  -2   1     2286.88     2476.54     75.08 o 
   1  -2   1      821.98      833.03     26.74 o 
   2  -2   1      373.93      366.58     14.39 o 
   3  -2   1     1162.47     1166.72     49.15 o 
   4  -2   1     1197.38     1226.76     52.03 o 
   5  -2   1       38.84       36.11      2.59 o 
   6  -2   1      134.46      127.15      6.08 o 
   7  -2   1      169.95      173.36      9.54 o 
   8  -2   1       26.55       32.05      4.21 o 
   9  -2   1        3.56        2.93      7.44 o 
  -9  -1   1       15.59       14.62      6.06 o 
  -8  -1   1       12.11        9.94      4.22 o 
  -7  -1   1      103.63      110.18      5.54 o 
  -6  -1   1      644.73      656.30     25.49 o 
  -5  -1   1      681.87      699.23     26.85 o 
  -4  -1   1      238.89      234.06      9.96 o 
  -3  -1   1     1162.40     1153.20     44.23 o 
  -2  -1   1     5191.41     5385.98    226.43 o 
  -1  -1   1     3297.34     3711.30    124.82 o 
   0  -1   1      898.84     1006.16     32.92 o 
   1  -1   1     8562.23     9331.04    347.12 o 
   2  -1   1     5681.99     6027.89    225.47 o 
   3  -1   1     1287.62     1339.40     48.84 o 
   4  -1   1      447.93      477.59     18.16 o 
   5  -1   1      831.41      853.66     30.94 o 
   6  -1   1      614.66      637.06     27.73 o 
   7  -1   1       64.66       79.95     17.05 o 
   8  -1   1       43.54       46.49      6.62 o 
   9  -1   1       74.70       74.90      7.86 o 
  -9   0   1       36.35       40.06      7.82 o 
  -8   0   1      131.82      129.61     18.94 o 
  -7   0   1       21.33       24.21      7.58 o 
  -6   0   1      235.64      246.91     11.56 o 
  -5   0   1      907.82      965.66     36.11 o 
  -4   0   1      173.77      191.58      7.45 o 
  -3   0   1      355.61      421.43     20.16 o 
  -2   0   1     4633.12     5067.06    210.29 o 
  -1   0   1     2917.67     3541.44    152.88 o 
   1   0   1     4763.83     5168.43    220.58 o 
   2   0   1     2004.62     2112.04     78.22 o 
   3   0   1      776.19      840.27     31.25 o 
   4   0   1      104.73      106.82      4.43 o 
   5   0   1        2.04        0.94      1.01 o 
   6   0   1      109.91      103.02      7.95 o 
   7   0   1      128.17      121.81      9.81 o 
   8   0   1       11.12       15.13      4.41 o 
   9   0   1        0.04        1.27      5.44 o 
  -9   1   1       16.28        8.72      6.41 o 
  -8   1   1       12.73        8.11      3.93 o 
  -7   1   1      105.91      117.18      8.31 o 
  -6   1   1      642.66      691.79     36.58 o 
  -5   1   1      702.73      729.58     38.42 o 
  -4   1   1      281.08      278.11     11.51 o 
  -3   1   1     1200.55     1235.93     51.49 o 
  -2   1   1     5279.53     5535.53    287.68 o 
  -1   1   1     3349.39     3788.89    189.21 o 
   0   1   1      704.53      830.26     72.86 o 
   1   1   1     8833.69     9780.59    495.39 o 
   2   1   1     5528.56     6279.92    322.01 o 
   3   1   1     1154.40     1263.85     69.65 o 
   4   1   1      442.37      482.88     25.90 o 
   5   1   1      783.28      772.41     62.96 o 
   6   1   1      614.91      594.89     33.81 o 
   7   1   1       68.94       70.49      6.10 o 
   8   1   1       51.11       56.69      7.82 o 
   9   1   1       67.82       68.47     11.85 o 
  -9   2   1       21.65       22.85      5.38 o 
  -8   2   1       38.33       40.88      5.87 o 
  -7   2   1       66.54       65.39      7.70 o 
  -6   2   1       72.31       68.40      5.93 o 
  -5   2   1      209.79      208.17     12.36 o 
  -4   2   1      820.13      797.38     43.04 o 
  -3   2   1     1041.10     1017.77     46.07 o 
  -2   2   1      258.97      259.84     11.86 o 
  -1   2   1     1865.20     1894.46    122.01 o 
   0   2   1     2132.61     2364.90    183.58 o 
   1   2   1      956.36      972.91     44.57 o 
   2   2   1      387.61      375.93     16.33 o 
   3   2   1     1166.85     1190.93     62.42 o 
   4   2   1     1250.51     1268.56     66.20 o 
   5   2   1       34.36       35.24      3.83 o 
   6   2   1      137.70      126.81      8.67 o 
   7   2   1      175.69      173.26     11.42 o 
   8   2   1       29.69       32.81      5.63 o 
   9   2   1        3.51        7.81      4.76 o 
  -8   3   1        0.87        3.83      4.58 o 
  -7   3   1      131.00      126.38      9.82 o 
  -6   3   1       91.29       92.07      7.14 o 
  -5   3   1       21.82       15.16      5.04 o 
  -4   3   1      328.68      310.63     17.44 o 
  -3   3   1      488.03      477.66     26.20 o 
  -2   3   1      185.83      153.19     12.01 o 
  -1   3   1       80.55       83.97      6.78 o 
   0   3   1      772.43      852.97     45.69 o 
   1   3   1      433.38      441.75     18.01 o 
   2   3   1      111.78      108.56      6.53 o 
   3   3   1      163.83      163.57      9.46 o 
   4   3   1      152.99      151.36     10.23 o 
   5   3   1       54.07       64.47      6.97 o 
   6   3   1       34.53       35.42      4.68 o 
   7   3   1        4.22        4.13      5.30 o 
   8   3   1        4.05        1.53      5.48 o 
  -7   4   1        2.51       -3.63      5.35 o 
  -6   4   1        1.38        3.74      4.07 o 
  -5   4   1       77.83       84.57      8.60 o 
  -4   4   1       80.49       85.58      8.02 o 
  -3   4   1      305.85      305.59     17.49 o 
  -2   4   1       23.53       26.79      3.54 o 
  -1   4   1      335.86      324.37     26.45 o 
   0   4   1      554.56      551.99     30.64 o 
   1   4   1       73.20       75.58      6.20 o 
   2   4   1       25.79       27.35      4.11 o 
   3   4   1      152.29      139.18      9.86 o 
   4   4   1      268.27      244.45     15.79 o 
   5   4   1       26.94       30.12      4.56 o 
   6   4   1       17.77       13.33      4.46 o 
   7   4   1       48.69       46.59      5.00 o 
  -5   5   1        7.15        3.28      8.56 o 
  -4   5   1       13.19        9.38      4.48 o 
  -3   5   1       29.48       23.58      5.04 o 
  -2   5   1       23.35       21.84      4.62 o 
  -1   5   1       15.33       14.90      5.05 o 
   0   5   1       19.18       22.54      3.83 o 
   1   5   1       61.01       65.73      8.66 o 
   2   5   1       51.97       51.93      6.27 o 
   3   5   1        1.78        3.44      4.12 o 
   4   5   1       24.86       24.99     12.86 o 
   5   5   1       14.94       14.41      9.23 o 
  -5  -5   2        0.79        1.14      3.93 o 
  -4  -5   2       20.84       26.05      4.48 o 
  -3  -5   2       43.43       49.24      7.16 o 
  -2  -5   2       70.07       71.25      6.77 o 
  -1  -5   2        1.40        0.15      3.30 o 
   0  -5   2       33.55       50.40      6.88 o 
   1  -5   2       93.65       84.22      7.54 o 
   2  -5   2       17.21       12.95      4.20 o 
   3  -5   2        8.27       15.87      6.76 o 
   4  -5   2       23.21       26.26      5.47 o 
   5  -5   2       21.59       25.01     13.86 o 
  -7  -4   2        2.88        4.06      3.72 o 
  -6  -4   2       53.64       53.01      5.42 o 
  -5  -4   2      103.33      111.39     11.79 o 
  -4  -4   2       22.00       18.90      3.07 o 
  -3  -4   2       40.26       48.31      4.25 o 
  -2  -4   2      447.74      441.60     20.02 o 
  -1  -4   2      267.53      273.06     12.07 o 
   0  -4   2       41.15       44.97      2.58 o 
   1  -4   2      198.22      203.46     16.14 o 
   2  -4   2      270.99      269.45     16.35 o 
   3  -4   2      130.72      123.06     24.82 o 
   4  -4   2       21.26       23.49      4.43 o 
   5  -4   2       46.74       49.21      5.89 o 
   6  -4   2       53.48       55.29      6.77 o 
   7  -4   2       28.55       27.33      7.22 o 
  -8  -3   2        5.39        2.56      4.76 o 
  -7  -3   2       78.48       90.47     10.37 o 
  -6  -3   2       38.17       46.46      4.04 o 
  -5  -3   2       28.86       31.21      4.33 o 
  -4  -3   2      165.91      151.15      7.95 o 
  -3  -3   2      137.05      128.12      9.79 o 
  -2  -3   2      378.68      358.31     16.17 o 
  -1  -3   2      289.88      305.26     11.03 o 
   0  -3   2      347.97      364.44     11.27 o 
   1  -3   2      421.70      416.46     15.08 o 
   2  -3   2      509.22      440.71     22.03 o 
   3  -3   2       36.88       35.95      3.18 o 
   4  -3   2       67.59       68.04      5.35 o 
   5  -3   2      295.21      299.64     15.65 o 
   6  -3   2       84.01       91.71      6.27 o 
   7  -3   2        1.48        4.17      4.58 o 
   8  -3   2       30.79       27.11      5.90 o 
  -9  -2   2       27.16       39.58     14.99 o 
  -8  -2   2       23.89       28.85      3.71 o 
  -7  -2   2       16.16       19.03      4.58 o 
  -6  -2   2      339.57      348.53     13.67 o 
  -5  -2   2      617.71      595.61     22.73 o 
  -4  -2   2      472.52      480.84     18.18 o 
  -3  -2   2      880.25      931.48     34.28 o 
  -2  -2   2     1339.42     1311.66     49.61 o 
  -1  -2   2     1847.97     2018.31     56.46 o 
   0  -2   2      414.48      415.43     12.93 o 
   1  -2   2     2430.51     2647.84     85.03 o 
   2  -2   2     1668.27     1666.98     65.62 o 
   3  -2   2      705.45      685.76     26.06 o 
   4  -2   2      639.40      638.91     24.67 o 
   5  -2   2      153.99      150.07      7.27 o 
   6  -2   2      153.48      145.91      7.13 o 
   7  -2   2       82.72       92.68      5.17 o 
   8  -2   2       12.50       22.05     10.65 o 
   9  -2   2        1.11        4.18      5.69 o 
  -9  -1   2        5.33       17.43     11.98 o 
  -8  -1   2      110.51      124.08      9.78 o 
  -7  -1   2      326.17      325.24     13.11 o 
  -6  -1   2       86.74       73.90      4.07 o 
  -5  -1   2      323.00      324.11     12.84 o 
  -4  -1   2     1894.35     1934.85     72.38 o 
  -3  -1   2     2618.14     2800.19    125.27 o 
  -2  -1   2     1609.24     1666.99     60.70 o 
  -1  -1   2     3401.95     3880.56    129.98 o 
   0  -1   2     8108.37     8614.63    265.42 o 
   1  -1   2     7334.59     7817.83    276.51 o 
   2  -1   2      226.85      232.24      8.52 o 
   3  -1   2     1449.41     1499.78     57.73 o 
   4  -1   2     1829.74     1939.20     71.48 o 
   5  -1   2      423.49      397.33     14.87 o 
   6  -1   2       40.28       40.51      2.76 o 
   7  -1   2       62.03       62.07      6.14 o 
   8  -1   2      117.42      122.23      9.80 o 
   9  -1   2       24.04       26.04      5.80 o 
  -9   0   2       29.37       36.65      8.89 o 
  -8   0   2       69.76       63.01      7.80 o 
  -7   0   2        1.51       -0.17      2.95 o 
  -6   0   2        3.40        4.06      1.88 o 
  -5   0   2      258.79      269.06     10.50 o 
  -4   0   2     1506.95     1707.59     63.38 o 
  -3   0   2      483.47      490.89     18.38 o 
  -2   0   2       99.58      108.73      5.53 o 
  -1   0   2     2244.08     2451.67     90.71 o 
   0   0   2      740.49      491.30     41.68 o 
   1   0   2     2864.35     3062.27    113.30 o 
   2   0   2       30.23       27.12      1.35 o 
   3   0   2     2636.41     2938.94    108.90 o 
   4   0   2     1369.21     1491.07     55.46 o 
   5   0   2       82.90       92.82      4.18 o 
   6   0   2      195.70      189.80     11.77 o 
   7   0   2      221.53      212.81     13.36 o 
   8   0   2       68.07       74.72      6.93 o 
   9   0   2        0.05       -0.82      4.41 o 
  -9   1   2        5.33        5.92      9.02 o 
  -8   1   2      120.37      125.94     16.11 o 
  -7   1   2      338.87      323.08     18.94 o 
  -6   1   2       71.16       70.30      5.86 o 
  -5   1   2      322.37      333.63     21.53 o 
  -4   1   2     1824.65     1969.50     72.25 o 
  -3   1   2     2916.21     3162.21    111.40 o 
  -2   1   2     1575.09     1524.52     77.39 o 
  -1   1   2     3233.53     3833.60    200.15 o 
   0   1   2     8952.56     9400.48    649.48 o 
   1   1   2     6599.34     7534.94    330.59 o 
   2   1   2      161.37      171.01     15.59 o 
   3   1   2     1558.58     1665.88     82.39 o 
   4   1   2     1709.20     1901.82    102.05 o 
   5   1   2      429.97      350.53     21.22 o 
   6   1   2       43.45       43.60      4.69 o 
   7   1   2       60.28       56.45      5.54 o 
   8   1   2      116.56      121.28      9.14 o 
   9   1   2       24.00       25.68      5.59 o 
  -9   2   2       29.35       28.82      5.77 o 
  -8   2   2       18.45       17.16      4.74 o 
  -7   2   2       10.35       11.74      4.40 o 
  -6   2   2      316.81      317.53     19.38 o 
  -5   2   2      616.32      585.43     32.48 o 
  -4   2   2      472.68      464.19     21.10 o 
  -3   2   2      930.82      893.45     40.06 o 
  -2   2   2     1322.90     1355.90     49.61 o 
  -1   2   2     1883.63     2023.14    150.62 o 
   0   2   2      404.99      412.00     21.46 o 
   1   2   2     2134.09     2473.90    111.29 o 
   2   2   2     1886.83     1948.18     76.91 o 
   3   2   2      662.28      689.64     36.88 o 
   4   2   2      639.90      662.16     34.98 o 
   5   2   2      214.24      202.02     10.41 o 
   6   2   2      134.43      143.61     13.27 o 
   7   2   2       84.63       94.07      7.48 o 
   8   2   2       13.69        9.92      4.38 o 
   9   2   2        1.32       -4.26      4.26 o 
  -8   3   2        2.62       -2.15      4.41 o 
  -7   3   2       84.00       70.12      7.07 o 
  -6   3   2       34.63       33.92      4.84 o 
  -5   3   2       27.37       31.59      4.18 o 
  -4   3   2      165.17      151.79      9.71 o 
  -3   3   2      122.26      100.49      7.12 o 
  -2   3   2      366.74      347.63     18.77 o 
  -1   3   2      311.52      320.71     16.58 o 
   0   3   2      303.39      298.93     27.49 o 
   1   3   2      459.55      470.93     20.40 o 
   2   3   2      515.03      544.55     22.07 o 
   3   3   2       24.55       26.77      3.75 o 
   4   3   2      100.99      104.97      6.37 o 
   5   3   2      274.36      283.01     16.93 o 
   6   3   2       87.56       80.20      7.82 o 
   7   3   2        2.05        4.30      4.09 o 
   8   3   2       28.08       25.24      4.25 o 
  -7   4   2        3.47        5.52      4.50 o 
  -6   4   2       55.90       62.55      6.37 o 
  -5   4   2      107.43      106.75      8.30 o 
  -4   4   2       22.65       20.48      3.92 o 
  -3   4   2       53.14       57.71      5.10 o 
  -2   4   2      440.08      424.78     23.20 o 
  -1   4   2      269.22      248.86     14.53 o 
   0   4   2       38.69       37.32      4.01 o 
   1   4   2      199.28      201.56     15.71 o 
   2   4   2      259.72      258.09     18.69 o 
   3   4   2      128.08      121.32      8.85 o 
   4   4   2       21.71       21.89      4.36 o 
   5   4   2       43.71       38.40      5.92 o 
   6   4   2       52.16       57.85      6.67 o 
   7   4   2       28.41       27.66      5.85 o 
  -5   5   2        0.79       -4.11      8.04 o 
  -4   5   2       19.89       15.37      8.71 o 
  -3   5   2       34.14       28.79      9.49 o 
  -2   5   2       81.02       68.63      6.90 o 
  -1   5   2        2.30        5.30      4.28 o 
   0   5   2       30.79       26.84      6.23 o 
   1   5   2      104.15       96.31     12.10 o 
   2   5   2       12.00        3.57      4.09 o 
   3   5   2        8.18        7.88      4.52 o 
   4   5   2       19.62       19.93      7.84 o 
   5   5   2       27.20        4.80      8.85 o 
  -4  -5   3       47.78       45.03      5.81 o 
  -3  -5   3       58.00       49.66      5.24 o 
  -2  -5   3        5.33        0.82      3.19 o 
  -1  -5   3       69.69       63.64      6.29 o 
   0  -5   3      105.83      112.58     10.18 o 
   1  -5   3       57.26       61.54      8.13 o 
   2  -5   3        2.60        1.86      7.54 o 
   3  -5   3       24.58       21.51      5.07 o 
   4  -5   3       47.09       53.84      6.99 o 
  -7  -4   3        2.16       -0.31      3.50 o 
  -6  -4   3       15.16       15.07      3.80 o 
  -5  -4   3       20.52       15.00      3.60 o 
  -4  -4   3       21.37       33.15      3.87 o 
  -3  -4   3       33.14       33.61      7.00 o 
  -2  -4   3       59.76       67.55      4.03 o 
  -1  -4   3       57.32       61.19      3.79 o 
   0  -4   3        4.43        4.84      1.44 o 
   1  -4   3       27.09       32.84      3.65 o 
   2  -4   3       70.30       79.14     13.23 o 
   3  -4   3       42.56       38.80      6.09 o 
   4  -4   3        4.93        4.41      3.80 o 
   5  -4   3       21.59       19.59      5.98 o 
   6  -4   3       19.75       12.75      5.05 o 
  -8  -3   3       70.14       86.47      6.69 o 
  -7  -3   3       44.40       52.51      5.15 o 
  -6  -3   3       34.76       34.43      3.69 o 
  -5  -3   3      142.77      146.34      7.77 o 
  -4  -3   3      604.19      583.91     26.36 o 
  -3  -3   3      816.17      842.07     35.55 o 
  -2  -3   3        7.85        6.91      1.64 o 
  -1  -3   3      691.05      728.49     22.39 o 
   0  -3   3     1626.23     1729.82     53.13 o 
   1  -3   3      481.31      473.79     16.07 o 
   2  -3   3       12.81       10.43      3.10 o 
   3  -3   3      528.86      488.39     24.16 o 
   4  -3   3      442.23      430.92     19.63 o 
   5  -3   3      135.13      134.55      8.13 o 
   6  -3   3        4.65       -0.85      3.16 o 
   7  -3   3       59.34       50.21      5.28 o 
   8  -3   3       46.55       39.93      6.68 o 
  -8  -2   3        0.22       -1.07      2.73 o 
  -7  -2   3       12.66       17.85      2.99 o 
  -6  -2   3      530.15      573.82     25.52 o 
  -5  -2   3      205.71      203.68      8.43 o 
  -4  -2   3       39.70       40.24      2.44 o 
  -3  -2   3     1058.06     1108.97     38.75 o 
  -2  -2   3     1508.06     1653.11     77.55 o 
  -1  -2   3     1517.60     1660.12     55.02 o 
   0  -2   3       92.75       93.38      3.34 o 
   1  -2   3     1424.74     1555.74     53.14 o 
   2  -2   3     2728.47     2847.15    118.08 o 
   3  -2   3      464.83      475.51     20.97 o 
   4  -2   3       34.65       30.74      4.45 o 
   5  -2   3      305.84      308.26     14.83 o 
   6  -2   3      163.82      160.60      8.49 o 
   7  -2   3       63.79       77.39      6.17 o 
   8  -2   3        5.86        0.95      4.96 o 
   9  -2   3       24.70       37.80      7.14 o 
  -9  -1   3        8.55       22.76      8.93 o 
  -8  -1   3       32.27       33.40      6.64 o 
  -7  -1   3      110.56      113.46      5.56 o 
  -6  -1   3       66.05       60.63      3.44 o 
  -5  -1   3       49.15       51.17      2.78 o 
  -4  -1   3      782.52      718.64     26.66 o 
  -3  -1   3      707.71      759.25     34.03 o 
  -2  -1   3       98.53      100.61      5.50 o 
  -1  -1   3      900.66      954.43     33.66 o 
   0  -1   3     2132.24     2230.07     88.13 o 
   1  -1   3     2558.75     2587.91     83.59 o 
   2  -1   3      929.82     1017.74     38.10 o 
   3  -1   3      592.75      577.67     25.61 o 
   4  -1   3      632.70      622.59     26.08 o 
   5  -1   3      372.97      385.70     15.69 o 
   6  -1   3        3.13        1.50      2.13 o 
   7  -1   3       52.24       57.72      6.06 o 
   8  -1   3       55.90       61.65      6.68 o 
   9  -1   3        7.28       14.40      5.84 o 
  -9   0   3       66.21       63.61      7.03 o 
  -8   0   3       21.56       18.63      4.22 o 
  -7   0   3      193.88      200.65     12.73 o 
  -6   0   3      967.76      952.61     41.82 o 
  -5   0   3     1560.80     1657.67     61.64 o 
  -4   0   3       24.66       25.04      1.73 o 
  -3   0   3     1881.10     2025.27     75.11 o 
  -2   0   3    12093.02    12966.54    479.58 o 
  -1   0   3     4856.13     5137.16    189.10 o 
   0   0   3       89.55       82.16      3.76 o 
   1   0   3     6449.54     6943.58    256.88 o 
   2   0   3     5891.88     6106.71    226.05 o 
   3   0   3     1948.29     1960.86     84.89 o 
   4   0   3       19.68       21.61      1.46 o 
   5   0   3     1211.35     1172.23     50.49 o 
   6   0   3      794.17      798.25     43.43 o 
   7   0   3       87.85       92.78      7.40 o 
   8   0   3        8.02        0.98      3.98 o 
   9   0   3       32.96       31.83      5.87 o 
  -9   1   3        8.48       10.71      4.91 o 
  -8   1   3       40.47       36.34      5.19 o 
  -7   1   3      107.82      111.65      8.42 o 
  -6   1   3       59.42       62.89     10.29 o 
  -5   1   3       42.73       47.40      3.20 o 
  -4   1   3      717.12      701.37     26.56 o 
  -3   1   3      816.02      853.51     30.34 o 
  -2   1   3       96.72       90.30      4.39 o 
  -1   1   3      951.95     1105.61     51.99 o 
   0   1   3     2398.72     2588.84    103.81 o 
   1   1   3     2223.17     2469.95    109.34 o 
   2   1   3      965.89     1047.06     44.61 o 
   3   1   3      594.67      596.25     25.68 o 
   4   1   3      575.82      560.76     32.84 o 
   5   1   3      434.72      449.71     22.55 o 
   6   1   3        7.74       10.44      2.99 o 
   7   1   3       54.67       52.83      5.39 o 
   8   1   3       53.65       54.34      6.20 o 
   9   1   3        8.00        6.71      4.65 o 
  -9   2   3       27.28       30.46      6.21 o 
  -8   2   3        0.05       -1.80      4.06 o 
  -7   2   3        5.77        8.14      8.45 o 
  -6   2   3      530.44      535.42     46.52 o 
  -5   2   3      196.65      193.38     12.09 o 
  -4   2   3       38.34       36.50      2.97 o 
  -3   2   3      971.87      936.28     45.31 o 
  -2   2   3     1734.04     1892.16     74.08 o 
  -1   2   3     1494.70     1552.54     84.55 o 
   0   2   3      104.66      106.67      8.15 o 
   1   2   3     1510.21     1701.10     69.50 o 
   2   2   3     2597.66     2885.28    123.55 o 
   3   2   3      452.52      464.85     20.71 o 
   4   2   3       22.24       24.66      2.41 o 
   5   2   3      329.18      326.57     17.99 o 
   6   2   3      154.57      147.93      9.98 o 
   7   2   3       63.09       68.38      5.61 o 
   8   2   3        6.81        7.43      4.14 o 
   9   2   3       22.60       29.44      6.93 o 
  -8   3   3       69.61       64.02      7.71 o 
  -7   3   3       54.74       52.71      6.08 o 
  -6   3   3       29.17       25.46      4.41 o 
  -5   3   3      138.37      131.80      9.43 o 
  -4   3   3      626.16      581.06     32.03 o 
  -3   3   3      763.85      752.35     35.23 o 
  -2   3   3       13.00       14.63      2.04 o 
  -1   3   3      681.68      674.61     54.67 o 
   0   3   3     1647.24     1769.29    129.99 o 
   1   3   3      475.11      474.26     27.35 o 
   2   3   3        7.15        7.99      1.70 o 
   3   3   3      562.11      584.25     24.74 o 
   4   3   3      423.93      415.85     19.05 o 
   5   3   3      138.25      141.26      7.49 o 
   6   3   3        5.17        4.74      2.71 o 
   7   3   3       57.32       60.35      4.90 o 
   8   3   3       45.78       51.43     11.99 o 
  -7   4   3        3.40        0.93      4.62 o 
  -6   4   3       14.67       13.90      5.39 o 
  -5   4   3       21.88       26.10      6.28 o 
  -4   4   3       23.67       20.48      4.09 o 
  -3   4   3       34.66       30.84      4.26 o 
  -2   4   3       52.21       51.01      4.77 o 
  -1   4   3       51.85       56.66      4.78 o 
   0   4   3        5.22        6.71      3.75 o 
   1   4   3       23.05       21.70      4.08 o 
   2   4   3       72.16       70.96      6.40 o 
   3   4   3       42.18       47.75      5.30 o 
   4   4   3        5.47        4.41      3.74 o 
   5   4   3       18.87       21.61      4.89 o 
   6   4   3       20.37       25.39      6.52 o 
  -4   5   3       42.29       33.20     10.20 o 
  -3   5   3       69.13       48.52     10.79 o 
  -2   5   3        5.32       -3.09      7.38 o 
  -1   5   3       68.26       58.27      7.43 o 
   0   5   3      112.22      100.72     11.38 o 
   1   5   3       53.01       53.31     10.17 o 
   2   5   3        1.89        4.88      4.11 o 
   3   5   3       24.09       18.25      5.02 o 
   4   5   3       47.58       52.35      6.66 o 
  -4  -5   4       29.30       29.12      4.75 o 
  -3  -5   4        1.26        5.12      3.41 o 
  -2  -5   4       60.45       64.49      5.68 o 
  -1  -5   4       58.67       67.16      5.11 o 
   0  -5   4       31.87       38.11     11.06 o 
   1  -5   4       24.08       24.85      4.96 o 
   2  -5   4       25.52       23.84      6.61 o 
   3  -5   4       28.39       25.31      5.40 o 
   4  -5   4       20.74       23.98      5.88 o 
  -6  -4   4       62.75       63.20      5.85 o 
  -5  -4   4       62.92       69.42      5.83 o 
  -4  -4   4        0.72       -1.21      2.67 o 
  -3  -4   4      172.56      178.14     10.31 o 
  -2  -4   4      465.33      454.19     20.45 o 
  -1  -4   4       91.34       89.19      5.03 o 
   0  -4   4       16.28       19.07      1.85 o 
   1  -4   4      292.51      283.46     15.34 o 
   2  -4   4      260.59      256.67     12.92 o 
   3  -4   4       60.74       48.93      5.95 o 
   4  -4   4       17.56       19.94      4.62 o 
   5  -4   4       99.51       96.17      8.83 o 
   6  -4   4       38.21       40.82      6.36 o 
  -8  -3   4       27.63       27.21      4.45 o 
  -7  -3   4        6.50        7.21      3.32 o 
  -6  -3   4       29.45       26.25      3.75 o 
  -5  -3   4      139.35      131.07      8.20 o 
  -4  -3   4       94.07       85.12      6.34 o 
  -3  -3   4        9.63        9.13      1.96 o 
  -2  -3   4      409.83      408.43     15.39 o 
  -1  -3   4      204.66      201.25      7.66 o 
   0  -3   4      130.01      132.43      4.66 o 
   1  -3   4      169.74      176.89      6.52 o 
   2  -3   4        1.42       -0.47      2.05 o 
   3  -3   4      337.16      324.83     15.68 o 
   4  -3   4       60.63       57.18      5.09 o 
   5  -3   4       24.97       26.71      3.86 o 
   6  -3   4       43.84       48.15      4.77 o 
   7  -3   4       19.35       18.17      4.17 o 
   8  -3   4       15.53       16.35      5.67 o 
  -8  -2   4       10.11       10.15      3.35 o 
  -7  -2   4       84.78       85.02      6.14 o 
  -6  -2   4      210.60      217.61     20.85 o 
  -5  -2   4      390.07      383.99     17.11 o 
  -4  -2   4      181.43      186.90      8.41 o 
  -3  -2   4      365.16      360.57     16.18 o 
  -2  -2   4     1859.88     1951.44     76.55 o 
  -1  -2   4     1422.07     1526.95     50.77 o 
   0  -2   4      125.95      118.48      4.47 o 
   1  -2   4     2387.98     2667.02     92.07 o 
   2  -2   4     2333.05     2396.67     76.74 o 
   3  -2   4      115.55      112.35      9.53 o 
   4  -2   4      308.30      319.32     14.91 o 
   5  -2   4      369.35      347.09     14.62 o 
   6  -2   4      166.93      175.12      9.27 o 
   7  -2   4        7.00        6.39      3.20 o 
   8  -2   4       11.62       11.36      5.37 o 
  -8  -1   4      111.01      140.60     23.37 o 
  -7  -1   4      130.13      133.78      7.60 o 
  -6  -1   4      139.74      130.69      8.16 o 
  -5  -1   4      689.74      712.11     27.14 o 
  -4  -1   4     2025.86     2065.62     76.53 o 
  -3  -1   4     2242.68     2417.46     89.27 o 
  -2  -1   4      477.63      504.41     19.63 o 
  -1  -1   4     3055.52     3271.16    123.55 o 
   0  -1   4     6615.83     6741.39    256.85 o 
   1  -1   4     1935.47     2056.68     75.28 o 
   2  -1   4      616.54      671.45     24.48 o 
   3  -1   4     2098.97     2159.96     84.72 o 
   4  -1   4     1716.66     1715.85     71.51 o 
   5  -1   4      275.63      258.31     13.17 o 
   6  -1   4      127.32      118.00      7.01 o 
   7  -1   4      206.43      202.74     13.03 o 
   8  -1   4       62.39       78.00      9.35 o 
   9  -1   4        4.05        0.54      5.20 o 
  -9   0   4        1.39        2.07      4.41 o 
  -8   0   4       44.01       44.45      5.52 o 
  -7   0   4      174.47      153.69     10.52 o 
  -6   0   4       41.25       40.12      4.04 o 
  -5   0   4      138.22      146.32      6.15 o 
  -4   0   4      976.99      981.74     36.68 o 
  -3   0   4      397.85      403.16     15.22 o 
  -2   0   4       78.73       79.78      3.38 o 
  -1   0   4       62.44       67.06      4.31 o 
   0   0   4     1872.36     1710.24     63.55 o 
   1   0   4      386.79      400.79     15.13 o 
   2   0   4        1.47        2.17      0.73 o 
   3   0   4       83.93       72.64      3.23 o 
   4   0   4       94.78       92.48      4.03 o 
   5   0   4      139.83      133.21      6.74 o 
   6   0   4      207.71      200.08     12.45 o 
   7   0   4        3.67        1.45      3.49 o 
   8   0   4       23.30       21.23      4.80 o 
   9   0   4       27.09       20.40      5.68 o 
  -9   1   4       22.85       29.53      5.85 o 
  -8   1   4      113.18      136.45      9.97 o 
  -7   1   4      106.38      108.14      8.94 o 
  -6   1   4      127.69      112.19     13.09 o 
  -5   1   4      704.27      723.55     31.59 o 
  -4   1   4     1980.27     2055.51     76.47 o 
  -3   1   4     2211.80     2408.07     89.31 o 
  -2   1   4      523.63      557.55     23.21 o 
  -1   1   4     2958.86     3497.23    232.73 o 
   0   1   4     6746.59     7189.78    256.79 o 
   1   1   4     1876.42     2009.88     75.08 o 
   2   1   4      533.78      634.50     28.50 o 
   3   1   4     2236.11     2359.87     96.87 o 
   4   1   4     1639.13     1622.36     72.11 o 
   5   1   4      329.88      312.49     13.19 o 
   6   1   4      156.97      151.38      8.98 o 
   7   1   4      202.40      195.87     14.32 o 
   8   1   4       65.48       60.09      6.55 o 
   9   1   4        2.99        2.84      4.52 o 
  -9   2   4       21.68        4.20     12.14 o 
  -8   2   4       11.26        7.75      4.63 o 
  -7   2   4       74.97       75.59      6.94 o 
  -6   2   4      259.70      259.79     14.16 o 
  -5   2   4      350.40      346.52     20.71 o 
  -4   2   4      171.62      150.59      8.33 o 
  -3   2   4      380.84      348.49     16.32 o 
  -2   2   4     1896.61     2033.49     83.13 o 
  -1   2   4     1398.12     1444.31     78.04 o 
   0   2   4      102.38       92.44      9.47 o 
   1   2   4     2727.58     3025.25    120.44 o 
   2   2   4     2081.83     2213.15    100.29 o 
   3   2   4      120.24      120.23      5.90 o 
   4   2   4      336.19      322.97     14.54 o 
   5   2   4      302.01      279.13     14.08 o 
   6   2   4      179.32      173.29      8.85 o 
   7   2   4        7.42       10.10      3.87 o 
   8   2   4       13.08        3.28      4.35 o 
  -8   3   4       30.42       22.58      5.39 o 
  -7   3   4        8.84        9.89      4.54 o 
  -6   3   4       31.31       29.26      4.57 o 
  -5   3   4      144.79      125.05     15.32 o 
  -4   3   4       94.50       85.71      6.56 o 
  -3   3   4        7.53        5.85      2.33 o 
  -2   3   4      377.55      346.66     16.45 o 
  -1   3   4      233.72      214.13     11.55 o 
   0   3   4      124.61      116.43     11.41 o 
   1   3   4      172.14      174.40     10.90 o 
   2   3   4       11.14       12.20      3.05 o 
   3   3   4      330.74      337.88     15.13 o 
   4   3   4       56.48       53.72      3.90 o 
   5   3   4       20.48       15.94      2.82 o 
   6   3   4       44.27       45.22      5.78 o 
   7   3   4       17.89       17.47      3.86 o 
   8   3   4       16.85       11.71      4.99 o 
  -7   4   4       17.78       21.12      6.06 o 
  -6   4   4       56.68       62.25      6.74 o 
  -5   4   4       62.48       61.97      7.79 o 
  -4   4   4        0.61       -2.60      4.34 o 
  -3   4   4      163.22      155.33     11.00 o 
  -2   4   4      456.42      424.14     23.69 o 
  -1   4   4      100.68      108.05      9.81 o 
   0   4   4       15.61       14.96      4.73 o 
   1   4   4      277.81      285.72     17.18 o 
   2   4   4      274.58      280.49     17.24 o 
   3   4   4       64.53       78.07      6.36 o 
   4   4   4       17.90       26.56      4.97 o 
   5   4   4       98.96      112.85     15.96 o 
   6   4   4       43.19       48.34      6.34 o 
  -4   5   4       29.46       37.92     10.83 o 
  -3   5   4        4.71        6.36      7.76 o 
  -1   5   4       52.60       53.38      8.46 o 
   0   5   4       32.42       36.83      7.16 o 
   1   5   4       22.08       30.21      6.74 o 
   2   5   4       20.76       26.83      5.07 o 
   3   5   4       27.65       26.82      5.45 o 
   4   5   4       24.28       28.14      5.87 o 
  -4  -5   5       26.65       25.24      4.55 o 
  -3  -5   5        1.97        1.84      3.42 o 
  -2  -5   5       10.65       18.52      3.88 o 
  -1  -5   5       64.54       68.01     13.33 o 
   0  -5   5       16.19       25.33     11.02 o 
   1  -5   5        4.58        3.94      4.44 o 
   2  -5   5       32.12       32.68      5.60 o 
   3  -5   5       25.77       23.38      5.48 o 
   4  -5   5       10.69        9.81      7.21 o 
  -6  -4   5        9.61       11.53      3.66 o 
  -5  -4   5       19.53       17.00      3.68 o 
  -4  -4   5      116.53      105.33      7.24 o 
  -3  -4   5      189.62      179.61     11.52 o 
  -2  -4   5       18.77       23.85      3.07 o 
  -1  -4   5      150.09      155.79      6.95 o 
   0  -4   5      235.43      243.85     10.30 o 
   1  -4   5      130.35      131.69     10.15 o 
   2  -4   5        5.60        6.25      2.93 o 
   3  -4   5        8.93       14.61      3.38 o 
   4  -4   5       90.72       90.41      6.98 o 
   5  -4   5       53.10       50.87      7.35 o 
   6  -4   5        2.06       -4.70      4.70 o 
  -8  -3   5       17.00       24.32      4.33 o 
  -7  -3   5       14.76       13.01      3.49 o 
  -6  -3   5       13.63       12.64      3.35 o 
  -5  -3   5      102.11       90.26      6.72 o 
  -4  -3   5      147.77      145.30      8.57 o 
  -3  -3   5      234.38      224.67     12.66 o 
  -2  -3   5       23.96       18.96      2.40 o 
  -1  -3   5      451.95      433.06     15.48 o 
   0  -3   5      793.59      763.68     29.28 o 
   1  -3   5      104.79      103.88      4.50 o 
   2  -3   5      304.47      308.58     15.32 o 
   3  -3   5      635.00      604.34     26.99 o 
   4  -3   5      159.90      167.19     12.01 o 
   5  -3   5       14.66       20.79      3.61 o 
   6  -3   5      100.06      105.62      9.69 o 
   7  -3   5       39.67       48.73      5.26 o 
  -8  -2   5       45.38       59.64      5.28 o 
  -7  -2   5      207.57      215.79     12.92 o 
  -6  -2   5       55.31       61.73      4.75 o 
  -5  -2   5      136.09      133.29      8.64 o 
  -4  -2   5      562.30      549.78     24.38 o 
  -3  -2   5      533.72      522.31     23.17 o 
  -2  -2   5      804.22      811.34     30.42 o 
  -1  -2   5      878.32      906.21     31.35 o 
   0  -2   5     1302.08     1316.31     49.62 o 
   1  -2   5     1169.71     1184.45     44.18 o 
   2  -2   5      246.06      254.32      9.48 o 
   3  -2   5      318.12      335.46     17.05 o 
   4  -2   5      261.54      252.05     12.05 o 
   5  -2   5      155.43      155.85      7.87 o 
   6  -2   5      117.66      125.00     10.72 o 
   7  -2   5       14.96       18.02      3.59 o 
   8  -2   5       29.08       30.30      6.21 o 
  -8  -1   5       18.75       24.02      4.88 o 
  -7  -1   5       67.70       77.50     10.33 o 
  -6  -1   5      468.39      455.23     18.11 o 
  -5  -1   5      975.86     1027.03     51.16 o 
  -4  -1   5      229.93      230.59      9.52 o 
  -3  -1   5     1333.44     1397.76     49.25 o 
  -2  -1   5     4125.96     4240.28    158.53 o 
  -1  -1   5     1560.84     1493.78     53.97 o 
   0  -1   5      241.18      221.85      8.76 o 
   1  -1   5      983.69      944.01     35.56 o 
   2  -1   5     2879.24     3014.21    213.92 o 
   3  -1   5      583.05      538.56     25.42 o 
   4  -1   5      167.00      157.42      7.95 o 
   5  -1   5      325.62      313.72     14.17 o 
   6  -1   5       95.43       92.06      6.07 o 
   7  -1   5      149.46      142.33     10.07 o 
   8  -1   5        8.95        7.02      4.53 o 
   9  -1   5        1.92        8.66      5.51 o 
  -9   0   5        0.41       -1.92      4.59 o 
  -8   0   5        0.33       -2.20      3.72 o 
  -7   0   5       26.03       32.52      5.84 o 
  -6   0   5      154.85      153.68      6.64 o 
  -5   0   5      737.89      734.77     27.64 o 
  -4   0   5        4.54        4.28      1.42 o 
  -3   0   5      898.03      859.03     32.05 o 
  -2   0   5     3386.44     3527.62    130.05 o 
  -1   0   5     1551.41     1450.49     58.75 o 
   0   0   5        1.10        0.49      0.85 o 
   1   0   5     2520.59     2451.76     90.63 o 
   2   0   5     4051.91     4167.68    154.16 o 
   3   0   5      312.21      286.95     11.08 o 
   4   0   5      329.73      339.01     13.10 o 
   5   0   5      908.01      916.03     39.72 o 
   6   0   5      214.04      213.60     13.19 o 
   7   0   5        4.90        5.63      3.76 o 
   8   0   5       49.97       57.92      6.53 o 
   9   0   5       32.90       34.78      6.19 o 
  -9   1   5       40.85       33.11      6.16 o 
  -8   1   5       17.73       12.22      4.36 o 
  -7   1   5       79.64       92.17      6.92 o 
  -6   1   5      366.54      375.95     18.96 o 
  -5   1   5     1060.84     1095.04     45.92 o 
  -4   1   5      215.58      215.63      8.83 o 
  -3   1   5     1179.36     1250.27     49.33 o 
  -2   1   5     4412.55     4370.28    224.28 o 
  -1   1   5     1328.07     1379.14    144.55 o 
   0   1   5      237.43      228.66      8.63 o 
   1   1   5     1016.99      951.79     35.32 o 
   2   1   5     2846.23     3066.41    112.20 o 
   3   1   5      658.00      612.48     25.32 o 
   4   1   5      175.51      162.51      7.72 o 
   5   1   5      325.68      301.82     19.65 o 
   6   1   5      106.66      102.73      9.57 o 
   7   1   5      147.59      132.96      9.54 o 
   8   1   5        8.21        6.81      7.04 o 
   9   1   5        2.59        0.35      4.65 o 
  -8   2   5       43.67       48.45     12.52 o 
  -7   2   5      226.20      230.09     14.17 o 
  -6   2   5       52.43       52.93      7.00 o 
  -5   2   5      138.96      136.57     14.19 o 
  -4   2   5      581.02      532.33     24.33 o 
  -3   2   5      558.70      515.26     20.00 o 
  -2   2   5      700.76      717.94     41.29 o 
  -1   2   5      921.65      958.25     48.25 o 
   0   2   5     1322.36     1354.13     58.31 o 
   1   2   5     1114.46     1181.75     51.15 o 
   2   2   5      329.08      315.59     15.73 o 
   3   2   5      287.95      278.22     13.55 o 
   4   2   5      263.23      248.64     11.60 o 
   5   2   5      135.11      129.96      7.26 o 
   6   2   5      116.81      110.85      6.58 o 
   7   2   5       14.82       13.80      4.23 o 
   8   2   5       28.36       24.75      5.04 o 
  -8   3   5       18.54       17.62      5.43 o 
  -7   3   5       13.69       16.13      4.60 o 
  -6   3   5       18.15       15.88      4.18 o 
  -5   3   5      101.96      106.97      7.66 o 
  -4   3   5      138.71      128.64      9.23 o 
  -3   3   5      239.46      223.56     11.15 o 
  -2   3   5       19.97       17.13      2.26 o 
  -1   3   5      485.15      457.80     23.66 o 
   0   3   5      782.49      815.07     59.06 o 
   1   3   5      122.81      129.60      7.65 o 
   2   3   5      344.61      350.95     19.08 o 
   3   3   5      581.55      591.69     33.91 o 
   4   3   5      163.52      166.43      8.34 o 
   5   3   5       14.00       15.08      2.79 o 
   6   3   5       87.41       87.84      5.91 o 
   7   3   5       44.99       45.12      4.49 o 
  -6   4   5        8.03        7.86      4.50 o 
  -5   4   5       17.31       14.89      4.43 o 
  -4   4   5      116.00       91.54      7.76 o 
  -3   4   5      174.92      145.71     10.85 o 
  -2   4   5       25.76       21.51      3.62 o 
  -1   4   5      146.98      148.88      9.50 o 
   0   4   5      235.24      261.78     20.87 o 
   1   4   5      137.99      157.36      9.95 o 
   2   4   5        3.06        5.31      3.36 o 
   3   4   5        6.65        5.09      3.75 o 
   4   4   5       96.94       95.32     16.82 o 
   5   4   5       56.98       65.25      6.78 o 
   6   4   5        1.91        1.58      4.54 o 
  -4   5   5       29.17       20.65      5.12 o 
  -3   5   5        2.95        1.06      4.17 o 
  -1   5   5       60.55       66.27      9.06 o 
   0   5   5       14.42       18.90      6.26 o 
   1   5   5        3.56       -0.79      5.21 o 
   2   5   5       28.32       38.38      7.59 o 
   3   5   5       26.10       22.31      6.85 o 
   4   5   5       12.41        9.44      6.19 o 
  -4  -5   6        0.45        3.28      3.86 o 
  -3  -5   6       30.08       28.30      4.45 o 
  -2  -5   6       43.39       43.77      5.14 o 
  -1  -5   6       42.81       42.17     11.37 o 
   0  -5   6        1.09        3.80      9.78 o 
   1  -5   6       20.10       23.85     11.80 o 
   2  -5   6       59.56       46.52      6.58 o 
   3  -5   6       13.20       12.63      5.34 o 
  -6  -4   6        5.16        4.24      3.51 o 
  -5  -4   6        4.60       -0.35      3.56 o 
  -4  -4   6       11.56       15.27      3.44 o 
  -3  -4   6       49.91       48.40      4.70 o 
  -2  -4   6        8.02        6.18      2.78 o 
  -1  -4   6        6.09        6.37      2.10 o 
   0  -4   6       34.77       40.03      3.85 o 
   1  -4   6       36.93       44.41      5.82 o 
   2  -4   6       45.10       36.40      4.14 o 
   3  -4   6        8.25        3.10      3.33 o 
   4  -4   6       75.73       63.68      7.60 o 
   5  -4   6       20.23       17.09      4.45 o 
   6  -4   6        2.98       -2.25      4.81 o 
  -7  -3   6       16.46       22.58      3.92 o 
  -6  -3   6      148.35      138.06      9.25 o 
  -5  -3   6      369.90      358.95     19.14 o 
  -4  -3   6        5.88        8.21      2.66 o 
  -3  -3   6      276.35      278.12     15.03 o 
  -2  -3   6      846.36      811.80     36.11 o 
  -1  -3   6      866.54      868.10     33.43 o 
   0  -3   6       15.57       18.96      3.20 o 
   1  -3   6      481.21      474.57     22.14 o 
   2  -3   6     1180.15     1245.33     53.42 o 
   3  -3   6       94.44       98.35     10.47 o 
   4  -3   6       17.43       17.74      3.48 o 
   5  -3   6      123.99      128.91     15.10 o 
   6  -3   6       84.85       87.14      6.79 o 
   7  -3   6       11.61        9.04      4.58 o 
  -8  -2   6       48.46       53.44      5.25 o 
  -7  -2   6       67.86       63.03      5.63 o 
  -6  -2   6       15.37       10.69      2.94 o 
  -5  -2   6      116.19      114.34      7.39 o 
  -4  -2   6      620.27      598.58     31.48 o 
  -3  -2   6      402.10      313.79     30.85 o 
  -2  -2   6       78.18       82.15      4.00 o 
  -1  -2   6      920.23      979.81     33.12 o 
   0  -2   6     1027.03     1014.14     37.98 o 
   1  -2   6      608.15      624.59     22.66 o 
   2  -2   6       43.70       44.98      3.28 o 
   3  -2   6      188.14      205.18     30.26 o 
   4  -2   6      503.24      513.60     31.83 o 
   5  -2   6      165.73      160.80      8.62 o 
   6  -2   6       16.60       16.06      3.32 o 
   7  -2   6       49.10       52.85      4.85 o 
   8  -2   6       44.46       43.92      7.22 o 
  -8  -1   6        1.28        1.61      4.14 o 
  -7  -1   6        6.66        8.19      2.77 o 
  -6  -1   6      255.57      255.30     11.80 o 
  -5  -1   6       50.87       45.42      2.78 o 
  -4  -1   6       88.21       88.26      6.93 o 
  -3  -1   6      311.53      307.40     11.83 o 
  -2  -1   6      345.92      317.85     11.31 o 
  -1  -1   6      801.89      751.61     27.78 o 
   0  -1   6      354.41      330.57     12.70 o 
   1  -1   6      773.63      757.41     28.54 o 
   2  -1   6      372.30      314.47     16.43 o 
   3  -1   6      383.91      386.74     17.91 o 
   4  -1   6       84.99       82.32      6.13 o 
   5  -1   6       40.95       32.61      4.74 o 
   6  -1   6      121.76      112.63     15.06 o 
   7  -1   6      100.82       95.58      8.99 o 
   8  -1   6        4.00        7.58      4.75 o 
  -9   0   6        7.01        9.08      5.56 o 
  -8   0   6      157.59      159.25     14.07 o 
  -7   0   6      248.87      248.27     12.22 o 
  -6   0   6       87.95       89.08      4.50 o 
  -5   0   6      310.15      294.45     11.56 o 
  -4   0   6     3739.70     3750.72    138.49 o 
  -3   0   6     3196.36     3319.12    122.42 o 
  -2   0   6        3.66        2.64      0.98 o 
  -1   0   6     6052.63     5459.51    266.07 o 
   0   0   6     6301.38     6530.27    239.91 o 
   1   0   6     1328.34     1148.74     69.58 o 
   2   0   6       95.50       98.13      4.45 o 
   3   0   6     3486.55     3549.89    131.51 o 
   4   0   6     1239.50     1191.60     44.48 o 
   5   0   6      482.27      466.87     20.82 o 
   6   0   6      254.06      230.38     14.62 o 
   7   0   6       31.67       28.56      4.79 o 
   8   0   6       76.24       74.60      7.34 o 
   9   0   6        6.15        4.87      5.20 o 
  -9   1   6       24.88       31.40      6.93 o 
  -8   1   6        1.06        5.68      4.29 o 
  -7   1   6        5.46       -0.83      4.79 o 
  -6   1   6      266.54      273.24     12.65 o 
  -5   1   6       32.87       31.98      3.15 o 
  -4   1   6       91.03       93.72      4.35 o 
  -3   1   6      329.51      306.66     12.06 o 
  -2   1   6      310.08      282.99     14.26 o 
  -1   1   6      788.35      724.31     36.77 o 
   0   1   6      328.34      328.90     14.24 o 
   1   1   6      807.64      758.80     28.26 o 
   2   1   6      375.31      335.36     12.34 o 
   3   1   6      414.72      404.37     15.10 o 
   4   1   6       79.00       71.81      3.60 o 
   5   1   6       53.53       53.05      2.90 o 
   6   1   6      111.63      109.59      7.94 o 
   7   1   6       88.51       81.15      7.44 o 
   8   1   6        4.99        5.81      4.48 o 
  -8   2   6       49.42       58.71     14.80 o 
  -7   2   6       69.71       59.31      6.28 o 
  -6   2   6       14.20       11.22      3.55 o 
  -5   2   6      112.44      115.22      6.67 o 
  -4   2   6      617.60      588.00     26.65 o 
  -3   2   6      406.44      374.54     13.89 o 
  -2   2   6       80.51       83.53      6.20 o 
  -1   2   6      902.15      958.79     51.04 o 
   0   2   6     1019.77     1014.04     44.53 o 
   1   2   6      576.38      562.08     26.35 o 
   2   2   6       38.96       39.48      2.65 o 
   3   2   6      203.76      201.41      9.27 o 
   4   2   6      526.03      523.20     22.94 o 
   5   2   6      163.99      153.97      8.03 o 
   6   2   6       20.10       12.79      2.72 o 
   7   2   6       47.41       49.39      5.69 o 
   8   2   6       44.10       52.78      6.23 o 
  -7   3   6       15.48       15.33      4.76 o 
  -6   3   6      161.54      154.69     17.60 o 
  -5   3   6      348.89      326.82     20.08 o 
  -4   3   6        9.46        9.98      3.06 o 
  -3   3   6      273.18      258.89     13.16 o 
  -2   3   6      811.62      808.15     42.87 o 
  -1   3   6      924.00      915.65     46.60 o 
   0   3   6       18.35       21.82      2.84 o 
   1   3   6      487.32      518.75     28.11 o 
   2   3   6     1213.21     1202.59     67.89 o 
   3   3   6       60.06       60.50      6.00 o 
   4   3   6       13.76       15.44      3.66 o 
   5   3   6      121.99      113.52     12.36 o 
   6   3   6       81.51       92.39      8.07 o 
   7   3   6       14.78       20.89      3.70 o 
  -6   4   6        7.31        8.59      9.18 o 
  -5   4   6        3.62        5.37      4.08 o 
  -4   4   6       13.25       10.05      4.08 o 
  -3   4   6       54.16       58.26      4.81 o 
  -2   4   6        4.08        1.53      3.16 o 
  -1   4   6        4.99        2.37      2.96 o 
   0   4   6       41.58       42.85      4.48 o 
   1   4   6       33.43       41.65      6.93 o 
   2   4   6       46.71       39.05      6.69 o 
   3   4   6       13.34       17.30      4.17 o 
   4   4   6       67.89       67.27     10.13 o 
   5   4   6       24.64       32.42      5.27 o 
   6   4   6        1.65        1.26      4.75 o 
  -4   5   6        0.29       -1.47      4.29 o 
  -3   5   6       34.83       25.10      6.29 o 
  -2   5   6       34.71       32.40      6.50 o 
  -1   5   6       41.35       35.34      8.27 o 
   0   5   6        0.72       -2.57      5.37 o 
   1   5   6       18.09       13.08      4.77 o 
   2   5   6       59.77       56.49      9.11 o 
   3   5   6       14.04       16.88      7.11 o 
  -3  -5   7        8.77       11.36      3.96 o 
  -2  -5   7       35.05       46.17      5.66 o 
  -1  -5   7        8.82        5.30      9.53 o 
   0  -5   7        8.30        6.78      5.08 o 
   1  -5   7       22.68       28.68     12.33 o 
   2  -5   7       17.63       20.11     12.70 o 
   3  -5   7        0.67      -12.83     12.83 o 
  -6  -4   7        5.03        2.96      3.65 o 
  -5  -4   7       45.10       54.89      6.73 o 
  -4  -4   7      170.22      162.44     14.85 o 
  -3  -4   7       63.39       68.35      5.63 o 
  -2  -4   7       31.51       32.80      3.56 o 
  -1  -4   7       71.19       69.18      5.45 o 
   0  -4   7      362.83      365.80     17.76 o 
   1  -4   7       74.55       79.69      7.78 o 
   2  -4   7        0.03       -3.33      4.81 o 
   3  -4   7      279.14      289.01     25.31 o 
   4  -4   7       80.29       85.22      6.77 o 
   5  -4   7        4.65        7.10      4.14 o 
   6  -4   7        8.08       19.00      9.85 o 
  -7  -3   7       32.35       25.99      4.31 o 
  -6  -3   7       31.90       27.55      4.10 o 
  -5  -3   7        0.43       -0.79      2.70 o 
  -4  -3   7      102.55       91.47      7.28 o 
  -3  -3   7      111.16       97.62      6.57 o 
  -2  -3   7      184.44      174.15      7.36 o 
  -1  -3   7       96.94       91.91      4.81 o 
   0  -3   7       55.87       62.20      3.68 o 
   1  -3   7      153.82      156.15      8.09 o 
   2  -3   7       34.64       35.68      5.58 o 
   3  -3   7       19.22       25.77      8.72 o 
   4  -3   7       11.54       14.88      3.47 o 
   5  -3   7       33.49       30.08      4.30 o 
   6  -3   7       27.94       34.50      4.69 o 
   7  -3   7        4.95       17.96      8.03 o 
  -8  -2   7       31.73       42.69      4.79 o 
  -7  -2   7       61.11       62.49      5.29 o 
  -6  -2   7       63.45       68.56      5.29 o 
  -5  -2   7       91.81       85.98      6.04 o 
  -4  -2   7      661.28      615.99     33.46 o 
  -3  -2   7      599.59      577.70     30.11 o 
  -2  -2   7       21.84       20.90      2.33 o 
  -1  -2   7      802.69      772.96     29.54 o 
   0  -2   7     1297.35     1274.88     47.79 o 
   1  -2   7      360.94      368.29     14.47 o 
   2  -2   7      123.99      127.72     13.27 o 
   3  -2   7      606.99      612.46     42.27 o 
   4  -2   7      304.50      329.23     50.20 o 
   5  -2   7       22.56       24.55      5.01 o 
   6  -2   7       26.79       24.56     10.68 o 
   7  -2   7       69.20       79.23      8.24 o 
   8  -2   7       28.92       36.24      6.74 o 
  -8  -1   7       18.16       20.44      5.49 o 
  -7  -1   7       98.43      101.67      7.30 o 
  -6  -1   7      469.87      474.86     26.74 o 
  -5  -1   7      386.48      376.08     17.07 o 
  -4  -1   7       64.09       65.39      3.33 o 
  -3  -1   7     1134.26     1083.02     45.46 o 
  -2  -1   7     2936.64     2940.18    106.89 o 
  -1  -1   7     2200.00     2177.50     77.55 o 
   0  -1   7      244.78      264.29     10.49 o 
   1  -1   7     2121.31     2199.07     98.12 o 
   2  -1   7     1866.20     1752.74     74.56 o 
   3  -1   7      527.22      526.52     28.23 o 
   4  -1   7      118.13      112.95      8.42 o 
   5  -1   7      401.91      385.13     26.83 o 
   6  -1   7      356.40      322.05     19.69 o 
   7  -1   7        4.79        8.89      4.42 o 
   8  -1   7       15.10       13.08      5.24 o 
  -9   0   7        3.29       -2.96      5.49 o 
  -8   0   7       36.96       33.80      6.23 o 
  -7   0   7       13.38       14.94      3.38 o 
  -6   0   7       18.60       20.63      5.34 o 
  -5   0   7      732.74      710.62     26.85 o 
  -4   0   7       72.40       67.71      3.56 o 
  -3   0   7      109.91      100.68      5.40 o 
  -2   0   7     1437.98     1386.06     60.31 o 
  -1   0   7        2.67        4.81      2.59 o 
   0   0   7        2.91        3.27      1.69 o 
   1   0   7      226.86      211.95      8.68 o 
   2   0   7       84.35       86.45      4.24 o 
   3   0   7      263.39      248.78      9.97 o 
   4   0   7       15.92       14.43      2.38 o 
   5   0   7        3.02        3.06      2.23 o 
   6   0   7       56.26       58.44      9.35 o 
   7   0   7        4.10        4.18      5.56 o 
   8   0   7       34.04       37.95      5.96 o 
  -9   1   7       24.78       21.08      6.85 o 
  -8   1   7       19.30       22.11      5.92 o 
  -7   1   7      100.13      104.77      8.30 o 
  -6   1   7      503.33      517.38     22.68 o 
  -5   1   7      427.63      415.95     18.10 o 
  -4   1   7       41.14       43.44      3.06 o 
  -3   1   7     1119.93     1090.57     40.71 o 
  -2   1   7     3003.78     3069.13    130.69 o 
  -1   1   7     2056.95     1974.32     87.37 o 
   0   1   7      249.59      265.76     11.79 o 
   1   1   7     2187.20     2191.03     81.08 o 
   2   1   7     1841.46     1727.04     64.31 o 
   3   1   7      521.08      488.69     18.92 o 
   4   1   7      129.88      118.68      5.24 o 
   5   1   7      400.01      387.80     15.02 o 
   6   1   7      341.95      335.89     15.32 o 
   7   1   7        1.89       -1.22      5.87 o 
   8   1   7       10.98        5.40      4.62 o 
  -8   2   7       27.71       31.00      6.12 o 
  -7   2   7       60.52       55.90      6.42 o 
  -6   2   7       61.07       56.67      6.02 o 
  -5   2   7       79.12       80.39      5.48 o 
  -4   2   7      664.98      642.85     28.38 o 
  -3   2   7      566.97      559.76     21.92 o 
  -2   2   7       20.02       22.29      5.25 o 
  -1   2   7      809.19      808.16     41.51 o 
   0   2   7     1272.49     1285.83     66.76 o 
   1   2   7      399.11      375.52     16.74 o 
   2   2   7      126.95      120.11      5.26 o 
   3   2   7      584.89      559.38     21.48 o 
   4   2   7      329.46      297.22     11.93 o 
   5   2   7       24.00       20.42      2.73 o 
   6   2   7       27.39       23.58      4.20 o 
   7   2   7       75.89       79.06      5.50 o 
   8   2   7       27.96       21.03      5.30 o 
  -7   3   7       32.91       40.17     14.04 o 
  -6   3   7       32.23       32.80      5.19 o 
  -5   3   7        0.03       -1.48      3.87 o 
  -4   3   7       90.69       95.67      6.36 o 
  -3   3   7      112.03       95.17      6.36 o 
  -2   3   7      169.39      159.41     10.61 o 
  -1   3   7      106.96      105.56      7.01 o 
   0   3   7       66.96       71.45      6.17 o 
   1   3   7      151.42      145.58      9.30 o 
   2   3   7       27.02       25.94      3.54 o 
   3   3   7       24.25       28.10      4.08 o 
   4   3   7        9.06        9.76      3.44 o 
   5   3   7       30.64       34.24      4.75 o 
   6   3   7       35.33       35.26      6.36 o 
   7   3   7        4.01        2.86      8.11 o 
  -6   4   7        5.11        2.44      5.17 o 
  -5   4   7       55.04       62.18      6.64 o 
  -4   4   7      164.38      162.03     16.59 o 
  -3   4   7       74.95       68.40      5.63 o 
  -2   4   7       34.85       31.39      7.11 o 
  -1   4   7       57.51       59.31      5.58 o 
   0   4   7      380.42      394.55     21.17 o 
   1   4   7       64.88       69.11      8.41 o 
   2   4   7        1.41        6.96      5.19 o 
   3   4   7      291.44      316.62     25.74 o 
   4   4   7       63.30       69.19      9.58 o 
   5   4   7        5.73        5.73      5.49 o 
   6   4   7        8.73       10.13      6.12 o 
  -3   5   7        9.39        6.80      7.84 o 
  -2   5   7       32.90       33.53      5.33 o 
  -1   5   7        8.62       15.17      4.56 o 
   0   5   7        6.00        6.89      6.20 o 
   1   5   7       21.68       22.01      4.99 o 
   2   5   7       19.70       23.40      5.52 o 
   3   5   7        1.44       -1.59      6.33 o 
  -3  -5   8       30.06       31.33      6.52 o 
  -2  -5   8       19.98        9.32      5.13 o 
  -1  -5   8        2.41        6.29     10.38 o 
   0  -5   8        7.50       12.65      5.88 o 
   1  -5   8       36.79       28.97      6.93 o 
   2  -5   8        9.15       21.43     12.88 o 
  -5  -4   8       46.98       43.31      5.15 o 
  -4  -4   8       12.70       15.77      3.63 o 
  -3  -4   8       39.76       44.39      4.69 o 
  -2  -4   8       81.35       84.10      5.60 o 
  -1  -4   8       87.04       89.49      5.16 o 
   0  -4   8       26.76       27.36      3.84 o 
   1  -4   8       39.36       52.18      8.31 o 
   2  -4   8       77.89       88.47      9.12 o 
   3  -4   8      104.87      118.11     10.56 o 
   4  -4   8        2.04        6.91      7.93 o 
   5  -4   8        3.28        0.17      6.85 o 
  -7  -3   8       11.84       10.64      6.17 o 
  -6  -3   8       55.67       54.78      5.18 o 
  -5  -3   8       46.18       46.53      4.75 o 
  -4  -3   8       22.54       24.85      3.49 o 
  -3  -3   8      138.24      131.62      9.66 o 
  -2  -3   8      371.19      350.26     14.36 o 
  -1  -3   8      162.76      156.60      6.59 o 
   0  -3   8       29.78       34.19      2.79 o 
   1  -3   8      314.46      331.63     15.24 o 
   2  -3   8      234.27      256.86     16.14 o 
   3  -3   8       30.61       38.29      9.04 o 
   4  -3   8       71.31       69.63     15.25 o 
   5  -3   8      122.46      158.44     12.30 o 
   6  -3   8       18.09       28.76      8.96 o 
   7  -3   8        1.85       -2.11      6.61 o 
  -8  -2   8       23.22       25.11      4.27 o 
  -7  -2   8       39.09       50.83      4.96 o 
  -6  -2   8      135.04      123.77     10.13 o 
  -5  -2   8      157.80      149.26      9.37 o 
  -4  -2   8      263.54      253.79     14.75 o 
  -3  -2   8      298.44      267.99     18.64 o 
  -2  -2   8      492.01      457.58     26.00 o 
  -1  -2   8      782.37      728.70     27.31 o 
   0  -2   8      691.94      681.87     25.96 o 
   1  -2   8      215.55      223.94      9.15 o 
   2  -2   8      319.65      342.42     15.32 o 
   3  -2   8      219.14      239.87     25.61 o 
   4  -2   8      152.02      167.07     18.59 o 
   5  -2   8       15.33       18.81      4.99 o 
   6  -2   8       44.85       47.81      6.42 o 
   7  -2   8       70.62       76.05      8.39 o 
   8  -2   8        3.52       -2.13      7.14 o 
  -8  -1   8       44.39       46.74      7.32 o 
  -7  -1   8      112.06      114.68      7.83 o 
  -6  -1   8       12.41       15.08      5.63 o 
  -5  -1   8      179.16      174.45     10.92 o 
  -4  -1   8     1193.10     1162.23     63.73 o 
  -3  -1   8      671.80      636.70     25.46 o 
  -2  -1   8      377.46      360.42     13.88 o 
  -1  -1   8     1270.01     1207.16     45.43 o 
   0  -1   8     1248.05     1223.20     44.95 o 
   1  -1   8      616.50      582.24     40.41 o 
   2  -1   8      173.63      146.52     10.33 o 
   3  -1   8      366.50      363.16     18.99 o 
   4  -1   8      473.69      438.56     32.01 o 
   5  -1   8      136.63      118.31      9.22 o 
   6  -1   8       58.98       50.10      7.49 o 
   7  -1   8       36.10       39.34     11.32 o 
   8  -1   8       13.74       17.12      5.52 o 
  -8   0   8       75.98      108.43     10.95 o 
  -7   0   8       57.62       65.45      5.57 o 
  -6   0   8       16.73       17.27      2.49 o 
  -5   0   8      579.36      547.46     23.52 o 
  -4   0   8      238.22      222.26     10.14 o 
  -3   0   8     1041.28     1056.66     44.54 o 
  -2   0   8        4.12        5.56      1.29 o 
  -1   0   8      375.73      300.82     11.70 o 
   0   0   8     3618.19     3985.85    146.51 o 
   1   0   8      578.94      550.90     21.04 o 
   2   0   8      360.40      329.85     18.55 o 
   3   0   8      711.12      660.26     25.08 o 
   4   0   8      469.86      443.08     19.85 o 
   5   0   8       11.33        8.06      2.61 o 
   6   0   8       30.75       23.09      4.45 o 
   7   0   8      133.62      127.04      9.83 o 
   8   0   8       33.32       39.07      8.11 o 
  -8   1   8       44.90       47.18      7.27 o 
  -7   1   8      120.54      108.36     10.93 o 
  -6   1   8       12.58        9.71      3.18 o 
  -5   1   8      209.62      195.78      9.55 o 
  -4   1   8     1274.64     1253.08     45.72 o 
  -3   1   8      606.83      570.37     22.92 o 
  -2   1   8      384.05      396.78     17.45 o 
  -1   1   8     1266.71     1232.12     51.31 o 
   0   1   8     1176.32     1180.05     50.61 o 
   1   1   8      616.84      599.36     22.23 o 
   2   1   8      181.81      156.52      6.29 o 
   3   1   8      416.48      371.68     14.18 o 
   4   1   8      431.79      406.15     15.97 o 
   5   1   8      140.12      127.14      6.73 o 
   6   1   8       56.76       60.25      4.40 o 
   7   1   8       29.68       33.13      8.53 o 
   8   1   8       14.67       14.90      5.16 o 
  -8   2   8       19.78       20.63      6.67 o 
  -7   2   8       39.45       42.64      5.94 o 
  -6   2   8      138.24      127.11      9.34 o 
  -5   2   8      148.09      152.14      8.46 o 
  -4   2   8      267.36      271.56     13.36 o 
  -3   2   8      287.88      268.05     11.14 o 
  -2   2   8      464.45      412.76     24.53 o 
  -1   2   8      758.57      698.18     51.58 o 
   0   2   8      730.36      680.44     51.28 o 
   1   2   8      224.61      212.25     12.49 o 
   2   2   8      325.92      315.85     15.05 o 
   3   2   8      237.73      230.03      9.36 o 
   4   2   8      140.79      136.49      6.29 o 
   5   2   8       17.16       17.97      2.37 o 
   6   2   8       41.02       36.81      5.31 o 
   7   2   8       77.15       81.82      5.72 o 
   8   2   8        1.25       -1.40      5.07 o 
  -7   3   8       10.60        9.36      5.11 o 
  -6   3   8       50.41       42.12      6.03 o 
  -5   3   8       50.21       61.02      6.03 o 
  -4   3   8       20.61       18.03      4.57 o 
  -3   3   8      134.95      118.81     13.70 o 
  -2   3   8      405.51      388.10     20.65 o 
  -1   3   8      118.00      109.75      9.02 o 
   0   3   8       35.05       32.85      4.81 o 
   1   3   8      315.86      309.85     17.89 o 
   2   3   8      213.42      219.11     13.43 o 
   3   3   8       40.95       39.11      5.40 o 
   4   3   8       71.99       77.26      6.01 o 
   5   3   8      124.98      132.99      7.89 o 
   6   3   8       21.30       16.17      3.71 o 
   7   3   8        2.45       -5.11      6.88 o 
  -6   4   8       31.64       30.87      6.06 o 
  -5   4   8       53.52       52.17      6.35 o 
  -4   4   8        9.67        9.04      6.39 o 
  -3   4   8       36.38       43.16      4.93 o 
  -2   4   8       90.28       79.95      7.20 o 
  -1   4   8       85.33       85.10      6.90 o 
   0   4   8       27.69       27.65      4.34 o 
   1   4   8       38.94       45.58      5.60 o 
   2   4   8       81.12       89.42      7.10 o 
   3   4   8       99.02      105.56      8.15 o 
   4   4   8        0.90        0.66      6.48 o 
   5   4   8        2.81        5.73      4.53 o 
  -3   5   8       31.29       22.28      5.59 o 
  -2   5   8       19.65       19.29      4.90 o 
  -1   5   8        3.13        6.92      4.54 o 
   0   5   8        5.85        8.67      6.60 o 
   1   5   8       39.80       39.72      5.85 o 
   2   5   8        9.92        9.83      5.06 o 
  -2  -5   9        1.11        3.69      5.01 o 
  -1  -5   9       13.91        8.10     10.16 o 
   0  -5   9       31.08       23.45      6.73 o 
   1  -5   9       29.18       33.12      7.55 o 
   2  -5   9        1.05       -1.05      7.97 o 
  -5  -4   9       15.05       15.42      4.25 o 
  -4  -4   9       14.34       10.92      3.68 o 
  -3  -4   9        3.12        0.94      3.08 o 
  -2  -4   9        7.17        5.00      2.99 o 
  -1  -4   9       64.16       64.42      4.40 o 
   0  -4   9       10.66       14.19      4.31 o 
   1  -4   9        1.36        3.34      5.12 o 
   2  -4   9       45.01       63.61      7.98 o 
   3  -4   9       10.57        8.81      6.07 o 
   4  -4   9        9.32       18.91      6.91 o 
   5  -4   9        1.63        0.69      7.24 o 
  -7  -3   9       53.67       59.98      5.86 o 
  -6  -3   9       10.01        7.59      3.51 o 
  -5  -3   9      117.61      104.19      7.84 o 
  -4  -3   9      226.25      209.32     18.70 o 
  -3  -3   9      221.79      209.73     13.54 o 
  -2  -3   9       10.93       10.97      2.40 o 
  -1  -3   9      147.08      148.65      7.33 o 
   0  -3   9      554.68      545.19     24.05 o 
   1  -3   9      128.03      137.08      8.01 o 
   2  -3   9        0.94        4.74      4.77 o 
   3  -3   9      137.62      163.89     12.26 o 
   4  -3   9      111.76      122.32     10.69 o 
   5  -3   9       34.37       44.56      7.61 o 
   6  -3   9        0.24        1.37      6.17 o 
  -8  -2   9        0.16        1.31      3.60 o 
  -7  -2   9       21.09       26.62      4.31 o 
  -6  -2   9      130.78      124.76     12.50 o 
  -5  -2   9       52.16       50.68      6.48 o 
  -4  -2   9       53.09       54.81      5.07 o 
  -3  -2   9      524.19      485.19     27.30 o 
  -2  -2   9      464.78      437.91     16.52 o 
  -1  -2   9      720.09      677.21     25.63 o 
   0  -2   9      241.75      235.75      9.13 o 
   1  -2   9      257.42      273.39     10.96 o 
   2  -2   9      497.68      550.39     23.90 o 
   3  -2   9      120.35      136.26     14.55 o 
   4  -2   9      108.33      126.41     21.34 o 
   5  -2   9       92.71      102.12      8.78 o 
   6  -2   9       78.44       73.55      8.13 o 
   7  -2   9       32.24       38.53      8.48 o 
  -8  -1   9        5.36        7.82      5.42 o 
  -7  -1   9       56.86       61.16      5.56 o 
  -6  -1   9       16.72       15.89      3.50 o 
  -5  -1   9       55.61       62.97      7.45 o 
  -4  -1   9      379.30      368.94     21.48 o 
  -3  -1   9      178.58      164.79      9.54 o 
  -2  -1   9      190.57      171.76      8.08 o 
  -1  -1   9      555.15      500.59     19.92 o 
   0  -1   9      473.48      398.39     17.80 o 
   1  -1   9      440.97      429.07     23.24 o 
   2  -1   9      247.81      245.43     25.92 o 
   3  -1   9       75.33       79.52      5.56 o 
   4  -1   9      193.02      168.93     11.07 o 
   5  -1   9       86.30       78.64      7.23 o 
   6  -1   9        4.53        2.56      4.30 o 
   7  -1   9       25.66       25.29      5.46 o 
   8  -1   9       23.76       31.04      6.54 o 
  -8   0   9        5.24       17.39      6.05 o 
  -7   0   9      109.49      112.87      8.03 o 
  -6   0   9      562.73      582.37     25.17 o 
  -5   0   9      482.86      482.26     20.98 o 
  -4   0   9        1.74        1.95      1.98 o 
  -3   0   9      916.23      870.43     36.97 o 
  -2   0   9     2952.73     2617.83    109.46 o 
  -1   0   9      785.33      796.19     33.85 o 
   0   0   9        0.84       -0.22      1.37 o 
   1   0   9     1908.88     1951.22     72.47 o 
   2   0   9     1325.38     1188.48     50.71 o 
   3   0   9      375.22      295.51     12.03 o 
   4   0   9       47.88       41.38      4.02 o 
   5   0   9      165.01      159.00      8.64 o 
   6   0   9      127.39      119.83      9.11 o 
   7   0   9       53.36       62.17      6.95 o 
   8   0   9        0.01       -2.09      4.67 o 
  -8   1   9        3.91        4.95      5.49 o 
  -7   1   9       56.49       63.98      5.92 o 
  -6   1   9       18.70       22.56      3.90 o 
  -5   1   9       37.59       41.19      3.76 o 
  -4   1   9      423.13      413.68     17.61 o 
  -3   1   9      161.10      150.53      8.49 o 
  -2   1   9      164.78      156.46      8.72 o 
  -1   1   9      598.59      556.67     33.17 o 
   0   1   9      415.21      365.55     27.77 o 
   1   1   9      470.12      461.01     19.29 o 
   2   1   9      254.90      242.26      9.79 o 
   3   1   9       93.96       88.67      4.37 o 
   4   1   9      181.23      162.41      7.13 o 
   5   1   9       86.69       80.19      5.11 o 
   6   1   9        5.92        3.43      2.95 o 
   7   1   9       18.18       19.68      4.97 o 
   8   1   9       30.48       31.95      5.98 o 
  -8   2   9        0.33        0.34      5.68 o 
  -7   2   9       20.97       27.40      6.27 o 
  -6   2   9      130.23      134.04     25.66 o 
  -5   2   9       58.88       63.52      9.81 o 
  -4   2   9       69.41       76.59      8.10 o 
  -3   2   9      530.58      524.11     20.01 o 
  -2   2   9      454.00      392.98     50.87 o 
  -1   2   9      734.05      662.07     36.40 o 
   0   2   9      189.96      177.98     12.72 o 
   1   2   9      260.26      252.66     15.09 o 
   2   2   9      513.10      500.30     28.34 o 
   3   2   9      123.14      122.05      8.59 o 
   4   2   9      116.31      101.28      5.12 o 
   5   2   9       87.95       91.01      4.92 o 
   6   2   9       75.84       80.36      5.39 o 
   7   2   9       30.62       35.70      4.44 o 
  -7   3   9       49.38       52.00      7.23 o 
  -6   3   9       10.32        9.63      4.67 o 
  -5   3   9      113.33      122.05     13.74 o 
  -4   3   9      234.73      228.28     11.58 o 
  -3   3   9      221.42      208.83     15.43 o 
  -2   3   9       13.18        9.60      4.43 o 
  -1   3   9      171.18      181.56     14.90 o 
   0   3   9      515.99      497.28     28.57 o 
   1   3   9      138.07      149.86      9.41 o 
   2   3   9        1.32       -2.09      2.90 o 
   3   3   9      125.42      118.69      8.69 o 
   4   3   9      119.43      123.42     13.06 o 
   5   3   9       36.98       34.32      4.64 o 
   6   3   9        0.53       -3.60      3.61 o 
  -5   4   9       14.32       13.48      5.10 o 
  -4   4   9       10.58        6.31      7.80 o 
  -3   4   9        3.75        5.05      4.10 o 
  -2   4   9        6.52        5.06      4.38 o 
  -1   4   9       64.42       64.84      6.28 o 
   0   4   9       10.85       10.07      4.69 o 
   1   4   9        1.62        3.19      3.78 o 
   2   4   9       41.94       44.77      5.53 o 
   3   4   9        8.77        9.50      4.26 o 
   4   4   9       11.62       11.31      6.39 o 
   5   4   9        1.64        1.77      4.53 o 
  -2   5   9        1.04        6.91      5.11 o 
  -1   5   9       11.75        4.80      7.18 o 
   0   5   9       37.23       28.39      8.22 o 
   1   5   9       28.75       35.13     10.33 o 
   2   5   9        0.96        4.57      7.35 o 
  -5  -4  10       28.34       23.07      6.78 o 
  -4  -4  10        0.93        3.43      3.61 o 
  -3  -4  10       62.33       66.37      6.05 o 
  -2  -4  10      120.83      127.19      7.82 o 
  -1  -4  10       52.63       61.58      6.77 o 
   0  -4  10        6.94        1.98      5.42 o 
   1  -4  10       94.95       88.68      9.55 o 
   2  -4  10       84.70      101.65     10.10 o 
   3  -4  10        7.59       10.77      6.48 o 
   4  -4  10        4.23        8.78      7.23 o 
  -6  -3  10        9.90        8.54      3.84 o 
  -5  -3  10       42.44       35.44      4.63 o 
  -4  -3  10       17.15       14.76      3.72 o 
  -3  -3  10       21.55       22.72      3.77 o 
  -2  -3  10       16.20       21.38      2.88 o 
  -1  -3  10       18.15       23.10      2.90 o 
   0  -3  10       61.15       62.99      6.59 o 
   1  -3  10       22.80       25.95      3.80 o 
   2  -3  10        5.92        7.80      4.96 o 
   3  -3  10       38.63       52.20      7.10 o 
   4  -3  10       28.91       28.90      6.54 o 
   5  -3  10       16.01       16.71      6.36 o 
   6  -3  10        2.70       -2.10      6.59 o 
  -7  -2  10        0.96        1.76      3.60 o 
  -6  -2  10      114.23      118.81      8.62 o 
  -5  -2  10      169.42      173.57     10.70 o 
  -4  -2  10       18.96       26.93      5.41 o 
  -3  -2  10      348.29      318.53     21.52 o 
  -2  -2  10      658.97      633.30     24.24 o 
  -1  -2  10      186.30      178.16      7.83 o 
   0  -2  10      173.14      185.72      9.83 o 
   1  -2  10      438.76      462.85     19.18 o 
   2  -2  10      322.23      311.51     27.22 o 
   3  -2  10       70.21       68.31      9.55 o 
   4  -2  10       33.05       31.60      9.08 o 
   5  -2  10      118.29      121.31     12.90 o 
   6  -2  10       47.12       59.27      7.45 o 
   7  -2  10        5.17        3.71      5.54 o 
  -8  -1  10       71.75       98.91     11.45 o 
  -7  -1  10      107.90      118.54      8.35 o 
  -6  -1  10       14.58       15.81      3.79 o 
  -5  -1  10      286.19      276.06     16.27 o 
  -4  -1  10      704.36      691.15     41.69 o 
  -3  -1  10      732.86      692.74     41.98 o 
  -2  -1  10       10.86        6.28      2.31 o 
  -1  -1  10      861.15      798.01     41.48 o 
   0  -1  10     1941.87     1757.47    132.98 o 
   1  -1  10      329.35      317.44     17.52 o 
   2  -1  10       69.28       74.63      7.08 o 
   3  -1  10      594.68      634.00     31.24 o 
   4  -1  10      267.52      255.57     16.48 o 
   5  -1  10       40.57       35.51      5.47 o 
   6  -1  10       18.23       18.20      5.00 o 
   7  -1  10       34.57       42.93      6.41 o 
  -8   0  10       19.35       15.66      6.69 o 
  -7   0  10       27.24       23.80      6.67 o 
  -6   0  10        9.13        7.72      2.75 o 
  -5   0  10       92.12       93.42      5.46 o 
  -4   0  10       64.38       63.10      4.32 o 
  -3   0  10        1.67        1.44      3.58 o 
  -2   0  10        5.64        2.93      2.93 o 
  -1   0  10       74.57       83.41      5.09 o 
   0   0  10       21.93       23.22      2.91 o 
   1   0  10        2.49        3.94      2.28 o 
   2   0  10       18.16       20.29      3.04 o 
   3   0  10       11.40       10.58      3.31 o 
   4   0  10        0.55       -2.26      2.71 o 
   5   0  10       71.34       71.87      5.31 o 
   6   0  10       29.20       29.35      4.95 o 
   7   0  10        6.50       11.30      6.56 o 
   8   0  10        2.13        1.36      4.98 o 
  -8   1  10       73.53      102.36     11.38 o 
  -7   1  10       97.89      101.69      8.87 o 
  -6   1  10       16.54       13.57      3.82 o 
  -5   1  10      301.39      291.07     13.35 o 
  -4   1  10      607.64      603.94     27.70 o 
  -3   1  10      788.65      782.26     38.82 o 
  -2   1  10       11.69       14.92      4.10 o 
  -1   1  10      806.02      849.38     66.97 o 
   0   1  10     1989.87     1815.37    133.39 o 
   1   1  10      349.65      304.62     15.41 o 
   2   1  10       72.82       70.05      4.53 o 
   3   1  10      578.26      541.30     25.11 o 
   4   1  10      284.52      281.36     16.31 o 
   5   1  10       39.73       39.44      3.91 o 
   6   1  10       17.25       19.42      3.61 o 
   7   1  10       34.17       33.57      5.76 o 
  -7   2  10        2.68        4.46      5.46 o 
  -6   2  10      118.56      129.24     14.24 o 
  -5   2  10      169.01      160.92     11.07 o 
  -4   2  10       29.65       32.32      4.07 o 
  -3   2  10      400.08      385.15     14.79 o 
  -2   2  10      622.90      629.51     47.72 o 
  -1   2  10      201.24      172.52     12.01 o 
   0   2  10      193.57      193.67     11.96 o 
   1   2  10      373.22      353.82     22.76 o 
   2   2  10      329.16      304.35     17.20 o 
   3   2  10       73.03       64.01     14.36 o 
   4   2  10       36.23       44.27      4.64 o 
   5   2  10      112.80      113.31      8.24 o 
   6   2  10       50.98       54.94      5.35 o 
   7   2  10        3.16       -1.70      3.91 o 
  -6   3  10        8.52        0.70      5.53 o 
  -5   3  10       40.79       34.24      4.89 o 
  -4   3  10       23.23       22.02      4.05 o 
  -3   3  10       20.53       15.61      3.92 o 
  -2   3  10       21.18       17.78      6.60 o 
  -1   3  10       25.23       22.89      4.75 o 
   0   3  10       53.98       52.95      7.81 o 
   1   3  10       19.83       17.44      4.02 o 
   2   3  10        5.88        7.79      3.59 o 
   3   3  10       34.01       31.05      4.51 o 
   4   3  10       36.63       30.99      4.51 o 
   5   3  10       14.11       18.52      6.72 o 
   6   3  10        3.01        0.44      4.08 o 
  -5   4  10       27.39       18.71      5.91 o 
  -4   4  10        0.91       -0.08      4.60 o 
  -3   4  10       57.58       59.89      6.03 o 
  -2   4  10      123.93      126.43     15.14 o 
  -1   4  10       50.48       49.52      6.32 o 
   0   4  10        5.01       -0.21      4.15 o 
   1   4  10       94.71      103.04      7.98 o 
   2   4  10       85.79       94.10      7.92 o 
   3   4  10        8.42       14.63      4.64 o 
   4   4  10        3.68       -1.79      6.41 o 
  -4  -4  11       36.64       41.60      5.60 o 
  -3  -4  11       19.29       21.88      4.56 o 
  -2  -4  11        1.33        1.33      3.33 o 
  -1  -4  11       15.71       16.07      4.19 o 
   0  -4  11       36.17       36.56      7.01 o 
   1  -4  11       22.29       33.43      6.96 o 
   2  -4  11        4.05       -1.15      6.05 o 
   3  -4  11        4.44        5.08      6.47 o 
   4  -4  11       12.09       11.25      7.39 o 
  -6  -3  11        7.95        8.21      4.32 o 
  -5  -3  11       19.92       22.87      4.56 o 
  -4  -3  11       75.38       74.10      6.71 o 
  -3  -3  11      162.78      161.82     10.55 o 
  -2  -3  11       45.23       45.29      3.77 o 
  -1  -3  11      134.79      130.82      6.55 o 
   0  -3  11      287.38      303.80     18.16 o 
   1  -3  11       37.02       45.74      4.67 o 
   2  -3  11       33.38       39.17      6.27 o 
   3  -3  11      131.12      161.93     14.82 o 
   4  -3  11       42.55       48.99      8.68 o 
   5  -3  11        7.26        4.48      8.65 o 
  -7  -2  11       21.40       25.67      7.68 o 
  -6  -2  11       60.65       66.28      6.27 o 
  -5  -2  11       89.18       95.18      7.21 o 
  -4  -2  11      125.38      114.01      8.74 o 
  -3  -2  11      238.07      234.50     13.26 o 
  -2  -2  11      198.44      194.36      8.80 o 
  -1  -2  11      129.06      131.94      6.50 o 
   0  -2  11      100.70       99.85      8.39 o 
   1  -2  11      146.68      164.16      9.32 o 
   2  -2  11      147.82      152.50     12.55 o 
   3  -2  11       19.51       22.24      4.97 o 
   4  -2  11       96.68       97.41      8.82 o 
   5  -2  11       38.11       44.43      7.12 o 
   6  -2  11       13.64       12.14      5.94 o 
  -7  -1  11       44.75       56.03      7.12 o 
  -6  -1  11      159.31      151.30     10.32 o 
  -5  -1  11      107.96      107.35      8.08 o 
  -4  -1  11      172.66      150.32     12.74 o 
  -3  -1  11      206.61      190.34     16.29 o 
  -2  -1  11      465.95      397.28     24.39 o 
  -1  -1  11      306.43      256.86     24.68 o 
   0  -1  11        7.96        4.26      2.85 o 
   1  -1  11      564.09      582.64     21.83 o 
   2  -1  11      199.68      216.00     18.47 o 
   3  -1  11       86.94       93.05      7.73 o 
   4  -1  11       65.46       60.21      6.52 o 
   5  -1  11        2.80       -0.51      4.18 o 
   6  -1  11       32.61       34.54      6.05 o 
   7  -1  11       28.02       35.80      7.88 o 
  -8   0  11        8.45        6.68      6.62 o 
  -7   0  11       14.09       25.27      7.59 o 
  -6   0  11      181.87      185.98     11.82 o 
  -5   0  11      229.29      237.05     11.32 o 
  -4   0  11       19.88       30.60      3.45 o 
  -3   0  11      237.70      219.97     10.72 o 
  -2   0  11     1213.83     1148.61     48.59 o 
  -1   0  11      605.92      662.64     28.53 o 
   0   0  11       13.18       14.27      2.83 o 
   1   0  11     1074.28     1238.95     52.50 o 
   2   0  11      589.25      583.18     25.56 o 
   3   0  11       48.69       38.79      4.79 o 
   4   0  11       95.12       89.26      9.72 o 
   5   0  11      164.38      159.35     13.26 o 
   6   0  11       57.40       61.02     10.34 o 
   7   0  11        0.01       -3.24      4.38 o 
  -8   1  11       11.25        9.67      6.69 o 
  -7   1  11       40.07       41.76      6.90 o 
  -6   1  11      157.34      153.74     10.46 o 
  -5   1  11      108.11      108.91      6.60 o 
  -4   1  11      158.64      146.21     11.70 o 
  -3   1  11      175.59      176.22     15.12 o 
  -2   1  11      491.47      505.07     24.39 o 
  -1   1  11      285.65      303.87     24.86 o 
   0   1  11       20.42       24.83      4.58 o 
   1   1  11      589.75      511.49     32.56 o 
   2   1  11      181.49      174.44     11.35 o 
   3   1  11       94.89       93.05      6.96 o 
   4   1  11       60.96       57.87      5.45 o 
   5   1  11        1.27        1.71      3.52 o 
   6   1  11       34.70       41.89      5.11 o 
   7   1  11       31.17       30.46      5.85 o 
  -7   2  11       24.03       23.03      6.81 o 
  -6   2  11       56.07       64.42      7.10 o 
  -5   2  11       82.38       83.82     12.81 o 
  -4   2  11      157.25      157.19     37.72 o 
  -3   2  11      207.48      208.53     14.55 o 
  -2   2  11      221.46      224.56     30.20 o 
  -1   2  11      155.78      132.25     10.04 o 
   0   2  11       80.63       77.51      7.60 o 
   1   2  11      148.27      135.87     10.32 o 
   2   2  11      141.43      140.62      9.83 o 
   3   2  11       14.81       19.65      6.97 o 
   4   2  11       88.74       85.09      7.05 o 
   5   2  11       41.47       48.30      7.69 o 
   6   2  11       14.15       21.12      6.75 o 
  -6   3  11        9.58        7.56      6.41 o 
  -5   3  11       19.56       28.71      5.58 o 
  -4   3  11       77.98       91.02      7.73 o 
  -3   3  11      175.10      164.74      9.66 o 
  -2   3  11       42.03       37.25      6.31 o 
  -1   3  11      128.06      113.97     12.77 o 
   0   3  11      293.27      294.32     17.87 o 
   1   3  11       29.92       33.83      5.16 o 
   2   3  11       29.97       32.29      4.89 o 
   3   3  11      132.69      118.42      9.01 o 
   4   3  11       47.38       45.46      5.47 o 
   5   3  11        6.99        4.76      4.26 o 
  -4   4  11       32.88       30.40      5.23 o 
  -3   4  11       21.73       31.11      5.00 o 
  -2   4  11        1.12        1.98      8.19 o 
  -1   4  11       16.18       18.63      5.55 o 
   0   4  11       33.33       36.06      5.92 o 
   1   4  11       25.21       26.17      5.37 o 
   2   4  11        4.49       -0.34      4.53 o 
   3   4  11        3.82        4.18      4.74 o 
   4   4  11       14.68        9.49      7.47 o 
  -3  -4  12        2.79        5.18      4.95 o 
  -2  -4  12       24.96       31.32      4.57 o 
  -1  -4  12        2.54        2.88      4.12 o 
   0  -4  12       13.95       16.65      6.54 o 
   1  -4  12       15.39       17.36      7.75 o 
   2  -4  12       11.43        2.63      6.52 o 
   3  -4  12        2.69        8.48     12.99 o 
  -5  -3  12       67.12       78.50      7.18 o 
  -4  -3  12        9.69        8.22      4.16 o 
  -3  -3  12       33.42       44.29      6.18 o 
  -2  -3  12      352.99      344.50     14.35 o 
  -1  -3  12       50.81       59.47      4.42 o 
   0  -3  12        0.65        0.71      4.14 o 
   1  -3  12      154.60      184.05      9.80 o 
   2  -3  12       64.18       68.88      7.58 o 
   3  -3  12       24.44       23.52     12.89 o 
   4  -3  12        0.61       -1.12      5.82 o 
   5  -3  12       29.86       24.52      7.12 o 
  -6  -2  12        3.07        4.63      5.35 o 
  -5  -2  12       79.93       87.01      7.35 o 
  -4  -2  12      205.39      188.45     20.72 o 
  -3  -2  12       23.24       23.16      4.44 o 
  -2  -2  12       50.78       49.96      8.23 o 
  -1  -2  12      185.47      173.71      8.97 o 
   0  -2  12      113.75      120.21      6.98 o 
   1  -2  12      163.22      157.86     13.28 o 
   2  -2  12       63.20       61.49     10.06 o 
   3  -2  12       59.10       65.43      7.72 o 
   4  -2  12       86.86       80.56      8.43 o 
   5  -2  12       24.97       29.53      8.26 o 
   6  -2  12        2.10       -3.32      5.73 o 
  -7  -1  12        4.90        6.57      4.43 o 
  -6  -1  12       60.75       62.94     10.64 o 
  -5  -1  12       30.30       34.85      5.11 o 
  -4  -1  12       86.33       98.08     18.07 o 
  -3  -1  12      183.82      163.61     11.83 o 
  -2  -1  12       75.00       71.62     11.95 o 
  -1  -1  12      172.76      163.84     19.93 o 
   0  -1  12      124.98      125.75      8.43 o 
   1  -1  12       67.68       80.88      5.32 o 
   2  -1  12      114.05      128.69     12.32 o 
   3  -1  12       99.54      115.87      8.98 o 
   4  -1  12       41.07       39.15      7.55 o 
   5  -1  12       15.79       19.78      5.33 o 
   6  -1  12       34.77       30.07      6.23 o 
   7  -1  12       14.43        2.10      9.35 o 
  -7   0  12      109.20      133.03     14.71 o 
  -6   0  12        5.11        3.49      4.26 o 
  -5   0  12      236.95      218.60     15.03 o 
  -4   0  12      675.18      656.13     28.63 o 
  -3   0  12      348.18      339.62     22.14 o 
  -2   0  12        8.62        6.94      2.81 o 
  -1   0  12      742.79      817.01     35.04 o 
   0   0  12      930.59     1055.11     44.77 o 
   1   0  12      431.13      482.53     21.44 o 
   2   0  12      171.20      185.65      9.65 o 
   3   0  12      193.24      204.19     19.39 o 
   4   0  12      186.39      172.09     11.35 o 
   5   0  12       12.84       14.03      5.67 o 
   6   0  12        0.81        1.48      4.67 o 
   7   0  12       11.72       16.21      5.56 o 
  -7   1  12        5.94        6.21      4.63 o 
  -6   1  12       55.06       43.87      5.86 o 
  -5   1  12       31.75       27.67      3.95 o 
  -4   1  12       83.79       85.88      8.48 o 
  -3   1  12      202.73      200.45      9.90 o 
  -2   1  12       68.01       90.02      7.46 o 
  -1   1  12      173.77      213.59     17.13 o 
   0   1  12      153.74      162.82     11.06 o 
   1   1  12       42.64       32.84      6.07 o 
   2   1  12      112.99       98.91      9.50 o 
   3   1  12       96.18      103.37      6.77 o 
   4   1  12       35.84       35.67      5.01 o 
   5   1  12       14.45       14.91      4.42 o 
   6   1  12       34.63       44.71      7.82 o 
   7   1  12       16.22       30.80      6.92 o 
  -7   2  12       14.51       13.92      6.88 o 
  -6   2  12        2.90        6.38      4.90 o 
  -5   2  12       77.73       81.68      7.66 o 
  -4   2  12      197.41      181.04     17.75 o 
  -3   2  12       16.92       21.08      3.88 o 
  -2   2  12       52.24       58.76      8.65 o 
  -1   2  12      190.50      160.52     15.83 o 
   0   2  12      110.20      106.60     15.20 o 
   1   2  12      177.12      169.06     11.50 o 
   2   2  12       65.78       61.23     13.30 o 
   3   2  12       58.51       60.57      6.25 o 
   4   2  12       81.47       86.42      7.25 o 
   5   2  12       26.60       33.54      7.73 o 
   6   2  12        2.42        0.49      6.96 o 
  -5   3  12       65.15       73.75     17.40 o 
  -4   3  12       10.37        9.52      4.90 o 
  -3   3  12       45.61       39.77      8.10 o 
  -2   3  12      347.85      351.39     28.84 o 
  -1   3  12       50.93       56.16      7.38 o 
   0   3  12        1.57       -0.92      4.77 o 
   1   3  12      146.21      139.18     11.29 o 
   2   3  12       64.51       63.65      6.70 o 
   3   3  12       27.05       17.25      4.79 o 
   4   3  12        0.34       -3.71      4.14 o 
   5   3  12       32.67       33.69      5.54 o 
  -3   4  12        2.06        4.82      4.37 o 
  -2   4  12       27.68       23.13      9.86 o 
  -1   4  12        1.90        9.36      6.01 o 
   0   4  12       13.71       23.75      5.86 o 
   1   4  12       18.39       17.23      5.46 o 
   2   4  12        9.03        6.55      5.56 o 
   3   4  12        2.49       -5.02      5.02 o 
  -2  -4  13        3.51       -0.84      7.32 o 
  -1  -4  13       63.81       60.82      7.17 o 
   0  -4  13       49.11       54.28     11.06 o 
   1  -4  13       18.25       14.46     13.27 o 
   2  -4  13        7.42        7.30      7.82 o 
  -5  -3  13        1.42        5.93      4.69 o 
  -4  -3  13        2.46        8.31      4.62 o 
  -3  -3  13       51.58       54.76      6.12 o 
  -2  -3  13        0.20       -1.52      3.32 o 
  -1  -3  13        6.23        6.00      4.82 o 
   0  -3  13        2.57        5.86      4.64 o 
   1  -3  13        8.07        6.99      3.98 o 
   2  -3  13       21.75       30.80      6.22 o 
   3  -3  13       11.21       11.85      5.86 o 
   4  -3  13        2.38       -4.22      6.05 o 
  -6  -2  13        5.11        4.83      4.82 o 
  -5  -2  13       33.35       35.07      9.58 o 
  -4  -2  13      169.75      157.52     10.95 o 
  -3  -2  13       80.26       77.90      8.56 o 
  -2  -2  13        1.79        0.11      3.12 o 
  -1  -2  13      153.04      142.59      8.23 o 
   0  -2  13      217.41      179.45     11.95 o 
   1  -2  13       52.58       53.56     19.88 o 
   2  -2  13       21.76       26.35      6.27 o 
   3  -2  13       73.47       75.43      7.60 o 
   4  -2  13       43.20       45.43      6.81 o 
   5  -2  13        4.33        8.37      6.19 o 
  -7  -1  13       18.90       17.90      5.26 o 
  -6  -1  13      118.07      126.61      9.39 o 
  -5  -1  13      173.12      167.41     11.50 o 
  -4  -1  13        5.56        4.32      4.38 o 
  -3  -1  13      318.22      272.21     35.56 o 
  -2  -1  13      581.66      501.25     23.35 o 
  -1  -1  13      201.06      198.18     10.58 o 
   0  -1  13       47.63       61.02      8.14 o 
   1  -1  13      211.01      246.62     11.76 o 
   2  -1  13      448.73      452.89     31.22 o 
   3  -1  13       27.38       36.77     10.46 o 
   4  -1  13        9.00       14.06      6.75 o 
   5  -1  13       87.94       84.70     11.28 o 
   6  -1  13       19.63       27.03      6.24 o 
  -7   0  13        3.84        0.28      7.55 o 
  -6   0  13       33.20       31.52      5.61 o 
  -5   0  13        1.71       -5.11      5.11 o 
  -4   0  13       40.31       31.07      5.65 o 
  -3   0  13        1.22       -2.43      4.81 o 
  -2   0  13       36.14       39.26      9.92 o 
  -1   0  13       13.68       11.44      3.21 o 
   0   0  13       18.48       15.83      3.31 o 
   1   0  13       67.26       73.64      5.33 o 
   2   0  13       11.35       14.09      3.47 o 
   3   0  13       10.80        9.48      4.31 o 
   4   0  13        4.12        9.43      5.37 o 
   5   0  13       18.64       12.76      6.20 o 
   6   0  13        0.29       -2.86      5.81 o 
  -7   1  13       24.44       25.62     10.31 o 
  -6   1  13      112.15      116.89     19.42 o 
  -5   1  13      173.76      167.56     17.07 o 
  -4   1  13        5.24        5.20      3.45 o 
  -3   1  13      324.15      332.89     28.21 o 
  -1   1  13      194.50      210.77     13.30 o 
   0   1  13       52.81       55.01      9.06 o 
   1   1  13      225.69      201.73     14.43 o 
   2   1  13      420.49      346.97     32.43 o 
   3   1  13       26.51       24.09      6.91 o 
   4   1  13        9.44       10.76      4.63 o 
   5   1  13       83.22       93.28      7.87 o 
   6   1  13       20.98       14.21      6.45 o 
  -6   2  13        3.90       -4.16      4.79 o 
  -5   2  13       31.78       30.20      5.66 o 
  -4   2  13      161.59      155.48     14.54 o 
  -3   2  13       73.72       82.59      6.14 o 
  -2   2  13        1.84       10.32      5.84 o 
  -1   2  13      155.23      147.39     17.93 o 
   0   2  13      210.61      172.23     23.39 o 
   1   2  13       62.64       58.93      9.70 o 
   2   2  13       23.31       20.99      5.59 o 
   3   2  13       71.36       65.13      7.24 o 
   4   2  13       48.29       52.00      6.38 o 
   5   2  13        3.90       -1.09      7.52 o 
  -5   3  13        1.76        4.70      5.30 o 
  -4   3  13        2.43        3.70      4.97 o 
  -3   3  13       47.66       39.76      6.37 o 
  -2   3  13        1.62        7.96     11.51 o 
  -1   3  13        6.93       14.35      5.86 o 
   0   3  13        2.37        6.88      5.72 o 
   1   3  13        4.63        8.33      5.54 o 
   2   3  13       28.32       30.03      5.84 o 
   3   3  13       10.18       13.01      5.17 o 
   4   3  13        2.26        2.64      4.96 o 
  -2   4  13        5.00        0.36      8.57 o 
  -1   4  13       61.29       70.33     17.81 o 
   0   4  13       53.98       59.98      8.19 o 
   1   4  13       14.52       11.04      6.25 o 
   2   4  13        6.37        6.69      7.98 o 
  -4  -3  14        4.19        1.43      4.99 o 
  -3  -3  14       39.32       42.78      8.39 o 
  -2  -3  14       58.04       72.82      5.91 o 
  -1  -3  14       28.62       33.10      6.41 o 
   0  -3  14        6.36        6.51      4.96 o 
   1  -3  14       60.06       69.16     10.41 o 
   2  -3  14       37.05       40.53      8.99 o 
   3  -3  14        6.29       10.39      6.00 o 
  -5  -2  14       26.42       24.50      5.86 o 
  -4  -2  14       67.50       75.73     11.35 o 
  -3  -2  14       76.30       67.59      7.54 o 
  -2  -2  14       44.28       36.63      4.57 o 
  -1  -2  14       94.17       89.09      8.92 o 
   0  -2  14       73.84       66.79      7.26 o 
   1  -2  14       25.31       35.75     19.34 o 
   2  -2  14       22.58       20.90      5.44 o 
   3  -2  14       53.02       57.14      9.29 o 
   4  -2  14       13.32       13.26      7.00 o 
   5  -2  14        1.22        6.03      7.23 o 
  -6  -1  14       21.73       23.47      5.75 o 
  -5  -1  14       90.35       95.53     11.13 o 
  -4  -1  14      101.42       91.63     18.21 o 
  -3  -1  14       26.57       24.83      5.79 o 
  -2  -1  14       51.98       41.63      5.36 o 
  -1  -1  14      177.14      179.63     10.08 o 
   0  -1  14       65.62       78.95      5.99 o 
   1  -1  14       89.29       98.72     13.65 o 
   2  -1  14       90.70      106.94     13.42 o 
   3  -1  14       16.17       30.85      5.46 o 
   4  -1  14       21.34       30.18      7.82 o 
   5  -1  14       21.59       25.33      7.98 o 
  -6   0  14        6.62        8.09      5.31 o 
  -5   0  14       33.58       39.83      6.38 o 
  -4   0  14      241.19      241.31     22.18 o 
  -3   0  14      311.98      361.98     34.51 o 
  -2   0  14       26.64       19.21      5.92 o 
  -1   0  14      202.92      237.09     11.80 o 
   0   0  14      441.23      524.44     23.36 o 
   1   0  14        4.02        9.94      3.41 o 
   2   0  14        4.68        1.37      3.36 o 
   3   0  14      188.40      205.84     13.26 o 
   4   0  14       66.09       70.63      7.19 o 
   5   0  14       10.70       13.78      6.82 o 
   6   0  14       24.63       28.04      7.94 o 
  -6   1  14       25.12       31.31      5.71 o 
  -5   1  14       85.59       82.05      7.69 o 
  -4   1  14      102.33       99.47      9.10 o 
  -3   1  14       23.43       26.15      4.18 o 
  -2   1  14       56.47       60.33      6.90 o 
  -1   1  14      190.93      208.96     13.00 o 
   0   1  14       63.28       74.30     11.69 o 
   1   1  14       94.63       90.00     15.45 o 
   2   1  14       86.45       66.58      7.79 o 
   3   1  14       10.01        9.28      5.56 o 
   4   1  14       21.30       20.81      9.12 o 
   5   1  14       21.75       13.39      9.11 o 
  -5   2  14       23.72       24.00      5.61 o 
  -4   2  14       66.26       64.95     10.05 o 
  -3   2  14       77.00       91.08      6.40 o 
  -2   2  14       39.27       38.80      6.20 o 
  -1   2  14      102.96      113.41      9.36 o 
   0   2  14       73.08       68.03      7.95 o 
   1   2  14       22.29       15.53      5.98 o 
   2   2  14       22.73       19.03      9.95 o 
   3   2  14       53.86       50.41      7.22 o 
   4   2  14       13.02       24.33      9.18 o 
   5   2  14        1.32       17.32      9.50 o 
  -4   3  14        3.16       -4.62      5.25 o 
  -3   3  14       37.92       38.93      6.45 o 
  -2   3  14       47.14       54.65      7.77 o 
  -1   3  14       33.52       30.92      9.72 o 
   0   3  14        5.74       10.09      6.38 o 
   1   3  14       64.63       61.38      8.33 o 
   2   3  14       38.88       37.64      6.87 o 
   3   3  14        6.41        6.52      5.79 o 
  -3  -3  15       14.32       19.00      6.17 o 
  -2  -3  15        3.54       10.17      4.33 o 
  -1  -3  15       34.01       27.21      6.45 o 
   0  -3  15       42.51       48.02      7.51 o 
   1  -3  15        6.81        8.41      7.62 o 
   2  -3  15        0.39        4.20      7.16 o 
  -5  -2  15       19.25       16.63      6.21 o 
  -4  -2  15       21.49       21.28      6.17 o 
  -3  -2  15       63.08       50.87     15.17 o 
  -2  -2  15       65.10       62.31      9.96 o 
  -1  -2  15       36.49       30.55      8.63 o 
   0  -2  15       48.79       59.14      7.02 o 
   1  -2  15       28.12       37.08     10.97 o 
   2  -2  15       75.11       68.64      7.39 o 
   3  -2  15       35.94       46.69      8.73 o 
   4  -2  15        2.50        4.15      6.68 o 
  -5  -1  15       35.57       26.01      6.61 o 
  -4  -1  15       40.07       23.67      6.42 o 
  -3  -1  15       24.99       14.70      6.15 o 
  -2  -1  15      100.85      107.46      7.35 o 
  -1  -1  15       70.94       78.51      6.23 o 
   0  -1  15       24.67       29.05      4.58 o 
   1  -1  15       99.25      107.57      8.48 o 
   2  -1  15       16.67       18.93      5.76 o 
   3  -1  15       18.04       14.99      5.37 o 
   4  -1  15       23.23       24.25      7.75 o 
   5  -1  15        9.91       24.21      8.28 o 
  -6   0  15       58.76       54.33      7.36 o 
  -5   0  15       87.10       80.41      8.49 o 
  -4   0  15        7.01       -3.26      8.80 o 
  -3   0  15      238.83      255.31     19.29 o 
  -2   0  15      261.42      324.49     19.99 o 
  -1   0  15       47.60       57.63      7.41 o 
   0   0  15       32.05       34.72      6.04 o 
   1   0  15       91.87      113.53      7.11 o 
   2   0  15       80.57       90.59      7.73 o 
   3   0  15       39.86       43.46      6.00 o 
   4   0  15        0.47        0.93      5.02 o 
   5   0  15       10.05        5.98      6.81 o 
  -5   1  15       40.50       49.59     12.80 o 
  -4   1  15       36.37       44.00      7.86 o 
  -3   1  15       24.36       36.10      4.59 o 
  -2   1  15       91.24      119.74      9.63 o 
  -1   1  15       77.63       92.16     13.35 o 
   0   1  15       25.50       27.24      5.73 o 
   1   1  15       89.38       88.93     12.88 o 
   2   1  15       27.58       30.04      5.92 o 
   3   1  15       14.86       10.13      8.85 o 
   4   1  15       23.75       29.93      9.67 o 
   5   1  15       12.40        6.23      9.61 o 
  -5   2  15       20.66       18.96      5.92 o 
  -4   2  15       21.48       25.49      5.46 o 
  -3   2  15       59.13       72.02      8.45 o 
  -2   2  15       68.58       66.98      7.41 o 
  -1   2  15       39.41       47.47      6.74 o 
   0   2  15       47.95       49.39     15.32 o 
   1   2  15       30.88       29.72      6.84 o 
   2   2  15       79.34       64.91     14.53 o 
   3   2  15       29.25       23.85      7.02 o 
   4   2  15        2.53        6.65     10.27 o 
  -3   3  15       11.07       14.21      5.81 o 
  -2   3  15        2.79        4.01      5.93 o 
  -1   3  15       31.01       34.20      7.73 o 
   0   3  15       43.51       43.47      8.18 o 
   1   3  15        9.85       11.94      7.05 o 
   2   3  15        0.48       -0.59      6.52 o 
  -1  -3  16        5.77       -7.76      9.40 o 
   0  -3  16        7.86       -4.25      9.01 o 
  -4  -2  16        0.63       -2.02      7.54 o 
  -3  -2  16       34.05       17.72      6.63 o 
  -2  -2  16       52.02       50.15      7.42 o 
  -1  -2  16       47.76       52.30      6.15 o 
   0  -2  16        6.82        1.42      5.45 o 
   1  -2  16       39.30       35.53      6.48 o 
   2  -2  16       44.02       50.68      8.63 o 
   3  -2  16        9.46        2.41      6.74 o 
  -5  -1  16       29.04       26.46      9.84 o 
  -4  -1  16      151.65      148.48     12.49 o 
  -3  -1  16       74.25       67.38      8.83 o 
  -2  -1  16       13.38        2.26      4.49 o 
  -1  -1  16      142.34      174.04      9.75 o 
   0  -1  16      130.42      165.36      9.65 o 
   1  -1  16       18.01       22.57      5.56 o 
   2  -1  16        7.32       11.99      5.16 o 
   3  -1  16       40.88       56.11      7.22 o 
   4  -1  16       27.72       30.32      8.01 o 
  -5   0  16        1.32       -5.75      5.75 o 
  -4   0  16        2.90       -5.75      5.97 o 
  -3   0  16       14.44        9.39      6.30 o 
  -2   0  16       16.04       22.37      6.72 o 
  -1   0  16        2.87        4.40      5.92 o 
   0   0  16       18.58       19.55      6.10 o 
   1   0  16        1.99        7.11      5.32 o 
   2   0  16        9.38        5.43      8.08 o 
   3   0  16       11.08       18.25      5.43 o 
   4   0  16        0.02       -5.18      5.18 o 
  -5   1  16       25.70       36.43      7.08 o 
  -4   1  16      153.83      202.70     18.49 o 
  -3   1  16       74.56      100.14      6.79 o 
  -2   1  16       14.39        7.96      6.03 o 
  -1   1  16      127.74      163.43     16.99 o 
   0   1  16      137.12      160.86     11.77 o 
   1   1  16       14.98       22.74      5.78 o 
   2   1  16        3.32        2.78      5.29 o 
   3   1  16       47.60       58.18     11.14 o 
   4   1  16       29.03       21.23     10.36 o 
  -4   2  16        0.54       -0.71      4.90 o 
  -3   2  16       36.94       43.62      7.52 o 
  -2   2  16       44.85       41.52      7.18 o 
  -1   2  16       51.23       53.24      8.33 o 
   0   2  16        8.21        7.84      6.02 o 
   1   2  16       36.28       33.64      8.76 o 
   2   2  16       50.85       45.11      8.03 o 
   3   2  16        5.94       10.45      6.71 o 
  -1   3  16        5.51       -2.09      9.42 o 
   0   3  16        8.42       -0.43      9.51 o 
  -2  -2  17       25.13       23.80      5.11 o 
  -1  -2  17       11.24        8.69      5.79 o 
   0  -2  17       13.66        2.90      6.36 o 
   1  -2  17       22.58       26.12      7.44 o 
   2  -2  17        3.18        8.04      7.17 o 
  -4  -1  17       10.95        0.21      9.23 o 
  -3  -1  17       44.56       42.29      7.99 o 
  -2  -1  17       32.13       17.58      4.62 o 
  -1  -1  17        8.21        7.34      4.34 o 
   0  -1  17       26.42       40.32      6.24 o 
   1  -1  17        7.64       -2.47      5.03 o 
   2  -1  17        4.80        3.69      7.82 o 
   3  -1  17       10.57       -0.44      5.55 o 
  -4   0  17        1.56       -5.90      6.55 o 
  -3   0  17       50.66       59.39     12.91 o 
  -2   0  17      157.18      204.19     14.75 o 
  -1   0  17       52.54       84.96     15.55 o 
   0   0  17        8.04       10.77      6.14 o 
   1   0  17       73.94       90.39      9.64 o 
   2   0  17       63.90       86.26     12.52 o 
   3   0  17        3.69       18.24      9.19 o 
  -4   1  17       11.10       12.56      8.94 o 
  -3   1  17       45.51       44.18      7.71 o 
  -2   1  17       30.16       30.56     14.10 o 
  -1   1  17        6.61        7.87      5.95 o 
   0   1  17       24.94       27.73      6.55 o 
   1   1  17        6.80        8.51      5.76 o 
   2   1  17        2.61       -2.74      5.70 o 
   3   1  17       15.28        5.36      9.91 o 
  -2   2  17       24.78       40.22      7.49 o 
  -1   2  17        7.96        5.87      6.27 o 
   0   2  17       12.48        3.20      6.26 o 
   1   2  17       23.14       31.85     14.79 o 
  -2  -1  18        4.47       -6.71      6.71 o 
  -1  -1  18       10.47       11.93      6.92 o 
   0  -1  18       34.20       40.07      6.40 o 
   1  -1  18        6.61        4.19      5.30 o 
  -3   0  18       14.73       30.37     11.07 o 
  -2   0  18        8.00       -4.83      6.74 o 
  -1   0  18       60.67       66.78      8.73 o 
   0   0  18       49.29       57.14      8.21 o 
   1   0  18        2.91        8.56     10.17 o 
   2   0  18        1.65        4.87      9.58 o 
  -2   1  18        4.10        8.53      6.78 o 
  -1   1  18        8.91       13.41      6.44 o 
   0   1  18       34.38       45.23      7.35 o 
   1   1  18        5.73        1.17      8.22 o 
                                                 
